# Supplementary material for: Functional network analysis of p85 and PI3K as potential gene targets and mechanism of oleanolic acid in overcoming breast cancer resistance to tamoxifen
Source: J Genet Eng Biotechnol. 2022 Apr 28;20:66. doi: 10.1186/s43141-022-00341-4 (PMC9050990; doi:10.1186/s43141-022-00341-4)
Supplement: Supplementary file 2 — Additional file 2: Supplementary Table 1. DEGs of tamoxifen-resistant MCF-7 cell line (GSE67916). Supplementary Table 2. DEGs of the MCF-7 cell line treated with OA (GSE85871). Supplementary Table 3. GO enrichment analysis of the OTGs : Biological Process. Supplementary Table 4. GO enrichment analysis of the OTGs : Cellular component. Supplementary Table 5. GO enrichment analysis of the OTGs : Molecular Function. Supplementary Table 6. KEGG pathway enrichment analysis of the OTGs. [file 43141_2022_341_MOESM2_ESM.xlsx]

## Sheet: Table S1.
	Supplementary Table 1. DEGs of tamoxifen-resistant MCF-7 cell line (GSE67916)
	No.	ID	adj.P.Val	P.Value	t	B	logFC	Gene.symbol	Gene.title	Remarks
	1	205862_at	4.28e-05	1.07e-07	11.4587	8.2872	7.07713	GREB1	growth regulation by estrogen in breast cancer 1	Upregulated
	2	203627_at	9.68e-09	5.31e-13	33.8482	17.8544	5.59805	IGF1R	insulin like growth factor 1 receptor	Upregulated
	3	228554_at	1.08e-05	1.41e-08	13.8043	10.1977	5.59657	PGR	progesterone receptor	Upregulated
	4	225330_at	2.48e-06	1.54e-09	16.8388	12.1706	5.45099	IGF1R	insulin like growth factor 1 receptor	Upregulated
	5	227550_at	3.55e-07	5.2e-11	22.7126	14.9003	5.27516	GFRA1	GDNF family receptor alpha 1	Upregulated
	6	224071_at	5.97e-06	5.79e-09	14.9581	11.0057	5.06675	IL20	interleukin 20	Upregulated
	7	203628_at	6.69e-07	2.45e-10	19.8202	13.7022	4.74216	IGF1R	insulin like growth factor 1 receptor	Upregulated
	8	213712_at	6.45e-07	2.12e-10	20.0696	13.8155	4.73642	ELOVL2	ELOVL fatty acid elongase 2	Upregulated
	9	205696_s_at	4.89e-07	1.2e-10	21.1085	14.2664	4.73348	GFRA1	GDNF family receptor alpha 1	Upregulated
	10	205239_at	0.00233	4.34e-05	6.32629	2.31257	4.34968	AREG	amphiregulin	Upregulated
	11	210762_s_at	8.5e-08	6.22e-12	27.3366	16.384	4.20418	DLC1	DLC1 Rho GTPase activating protein	Upregulated
	12	242660_at	1.79e-06	8.89e-10	17.6843	12.6406	3.95372	MALRD1	MAM and LDL receptor class A domain containing 1	Upregulated
	13	227019_at	6.45e-07	2.03e-10	20.1465	13.8501	3.86444	C1orf226	chromosome 1 open reading frame 226	Upregulated
	14	224822_at	6.19e-06	6.11e-09	14.8852	10.9569	3.84138	DLC1	DLC1 Rho GTPase activating protein	Upregulated
	15	244745_at	0.000116	4.6e-07	9.99572	6.87427	3.82023	RERG	RAS like estrogen regulated growth inhibitor	Upregulated
	16	227758_at	1.79e-06	9.18e-10	17.6326	12.6127	3.67684	RERG	RAS like estrogen regulated growth inhibitor	Upregulated
	17	238077_at	1.55e-06	7.21e-10	18.0154	12.8166	3.62509	KCTD6	potassium channel tetramerization domain containing 6	Upregulated
	18	230163_at	4.02e-07	8.82e-11	21.6819	14.5012	3.60509	GFRA1	GDNF family receptor alpha 1	Upregulated
	19	224959_at	5.39e-06	5.13e-09	15.1221	11.1145	3.59875	SLC26A2	solute carrier family 26 member 2	Upregulated
	20	236704_at	0.00279	5.82e-05	6.12573	2.01233	3.43612	LOC101929787	uncharacterized LOC101929787	Upregulated
	21	236335_at	4.89e-07	1.25e-10	21.0261	14.2318	3.38151	GUCY1A2	guanylate cyclase 1 soluble subunit alpha 2	Upregulated
	22	227276_at	0.000166	7.95e-07	9.4874	6.33601	3.29519	PLXDC2	plexin domain containing 2	Upregulated
	23	222760_at	3.4e-05	7.95e-08	11.7828	8.57536	3.23971	ZNF703	zinc finger protein 703	Upregulated
	24	221601_s_at	1.8e-06	9.85e-10	17.5237	12.5537	3.19598	FCMR	Fc fragment of IgM receptor	Upregulated
	25	226865_at	4.7e-05	1.24e-07	11.3097	8.15187	3.16269	PLXDC2	plexin domain containing 2	Upregulated
	26	204623_at	2.68e-06	1.9e-09	16.5312	11.9918	3.16074	TFF3	trefoil factor 3	Upregulated
	27	202376_at	0.0012	1.63e-05	7.0219	3.30934	3.1467	SERPINA3	serpin family A member 3	Upregulated
	28	214149_s_at	0.0539	0.00659	3.29854	-2.78311	3.11563	ATP6V0E1	ATPase H+ transporting V0 subunit e1	Upregulated
	29	225664_at	0.000229	1.29e-06	9.05325	5.85495	3.00785	COL12A1	collagen type XII alpha 1 chain	Upregulated
	30	228731_at	0.000148	6.61e-07	9.657	6.51852	2.9715	GUCY1A2	guanylate cyclase 1 soluble subunit alpha 2	Upregulated
	31	223475_at	8.48e-05	2.79e-07	10.4805	7.36392	2.94788	CRISPLD1	cysteine rich secretory protein LCCL domain containing 1	Upregulated
	32	228915_at	0.00339	7.83e-05	5.92793	1.7105	2.91165	DACH1	dachshund family transcription factor 1	Upregulated
	33	222835_at	0.00058	5.23e-06	7.88619	4.45552	2.89825	THSD4	thrombospondin type 1 domain containing 4	Upregulated
	34	231766_s_at	0.000115	4.54e-07	10.0094	6.88837	2.85837	COL12A1	collagen type XII alpha 1 chain	Upregulated
	35	205498_at	0.0296	0.00251	3.8321	-1.81657	2.79521	GHR	growth hormone receptor	Upregulated
	36	1553622_a_at	0.00119	1.59e-05	7.03741	3.33079	2.76839	FSIP1	fibrous sheath interacting protein 1	Upregulated
	37	209687_at	6.45e-07	2.06e-10	20.1257	13.8408	2.73628	CXCL12	C-X-C motif chemokine ligand 12	Upregulated
	38	227627_at	7.43e-06	8.74e-09	14.4143	10.6346	2.67254	C8orf44-SGK3///SGK3	C8orf44-SGK3 readthrough///serum/glucocorticoid regulated kinase family member 3	Upregulated
	39	204798_at	1.53e-05	2.35e-08	13.1767	9.72411	2.63967	MYB	MYB proto-oncogene, transcription factor	Upregulated
	40	230836_at	0.000174	8.62e-07	9.41386	6.25594	2.63403	ST8SIA4	ST8 alpha-N-acetyl-neuraminide alpha-2,8-sialyltransferase 4	Upregulated
	41	217838_s_at	0.0213	0.0015	4.12334	-1.29559	2.61646	EVL	Enah/Vasp-like	Upregulated
	42	238455_at	0.00389	9.97e-05	5.76899	1.46385	2.57404	PLXDC2	plexin domain containing 2	Upregulated
	43	205097_at	0.00011	4.28e-07	10.0651	6.94577	2.56306	SLC26A2	solute carrier family 26 member 2	Upregulated
	44	214021_x_at	0.049	0.00565	3.38344	-2.62887	2.49774	ITGB5	integrin subunit beta 5	Upregulated
	45	229156_s_at	0.00279	5.82e-05	6.12565	2.01221	2.4965	PRKAG2-AS1	PRKAG2 antisense RNA 1	Upregulated
	46	204971_at	0.0537	0.00655	3.30236	-2.77618	2.48941	CSTA	cystatin A	Upregulated
	47	1561961_at	0.000732	7.32e-06	7.6232	4.11717	2.47835	PHF2P1	PHD finger protein 2 pseudogene 1	Upregulated
	48	204506_at	0.0187	0.00121	4.24674	-1.07709	2.4657	PPP3R1	protein phosphatase 3 regulatory subunit B, alpha	Upregulated
	49	1556033_at	0.00041	3.12e-06	8.30328	4.9743	2.46269	LINC01138	long intergenic non-protein coding RNA 1138	Upregulated
	50	202203_s_at	0.0903	0.0147	2.85971	-3.57677	2.46077	AMFR	autocrine motility factor receptor	Upregulated
	51	219659_at	0.0492	0.0057	3.3784	-2.63802	2.46071	ATP8A2	ATPase phospholipid transporting 8A2	Upregulated
	52	213135_at	0.00238	4.49e-05	6.3021	2.27667	2.43809	TIAM1	T-cell lymphoma invasion and metastasis 1	Upregulated
	53	217562_at	0.00704	0.000258	5.16545	0.493953	2.43148	BRINP3	BMP/retinoic acid inducible neural specific 3	Upregulated
	54	227478_at	0.000756	7.71e-06	7.5824	4.06388	2.42481	SETBP1	SET binding protein 1	Upregulated
	55	226810_at	0.00339	7.8e-05	5.9303	1.71415	2.40477	OGFRL1	opioid growth factor receptor like 1	Upregulated
	56	219197_s_at	0.00473	0.000137	5.56217	1.13739	2.39395	SCUBE2	signal peptide, CUB domain and EGF like domain containing 2	Upregulated
	57	227654_at	0.00145	2.15e-05	6.81997	3.027	2.36424	FAM65C	family with sequence similarity 65 member C	Upregulated
	58	203184_at	8.1e-05	2.62e-07	10.5422	7.42465	2.36149	FBN2	fibrillin 2	Upregulated
	59	205350_at	0.00344	8.06e-05	5.90876	1.68096	2.35948	CRABP1	cellular retinoic acid binding protein 1	Upregulated
	60	229476_s_at	0.0247	0.00188	3.99644	-1.52174	2.35148	THRSP	thyroid hormone responsive	Upregulated
	61	204579_at	0.000946	1.1e-05	7.31171	3.70474	2.34582	FGFR4	fibroblast growth factor receptor 4	Upregulated
	62	230913_at	0.0303	0.0026	3.8125	-1.85185	2.32781	ABCG1	ATP binding cassette subfamily G member 1	Upregulated
	63	227228_s_at	0.000129	5.4e-07	9.84498	6.71737	2.30854	CCDC88C	coiled-coil domain containing 88C	Upregulated
	64	214807_at	0.00206	3.63e-05	6.44914	2.4936	2.29436	PLXDC2	plexin domain containing 2	Upregulated
	65	231120_x_at	0.000417	3.19e-06	8.28434	4.95121	2.28439	PKIB	protein kinase (cAMP-dependent, catalytic) inhibitor beta	Upregulated
	66	219660_s_at	0.031	0.0027	3.79217	-1.88847	2.27865	ATP8A2	ATPase phospholipid transporting 8A2	Upregulated
	67	210319_x_at	4.28e-05	1.08e-07	11.4537	8.28264	2.27405	MSX2	msh homeobox 2	Upregulated
	68	220029_at	0.011	0.000541	4.71707	-0.259554	2.27066	ELOVL2	ELOVL fatty acid elongase 2	Upregulated
	69	228988_at	0.00117	1.52e-05	7.07376	3.38094	2.23244	ZNF711	zinc finger protein 711	Upregulated
	70	231395_at	0.0469	0.00525	3.42392	-2.55534	2.21831	ATP8A2	ATPase phospholipid transporting 8A2	Upregulated
	71	229580_at	0.0293	0.00247	3.84203	-1.79869	2.21643	CLSTN2	calsyntenin 2	Upregulated
	72	203685_at	0.000208	1.13e-06	9.17416	5.99097	2.21441	BCL2	BCL2, apoptosis regulator	Upregulated
	73	225450_at	0.000215	1.18e-06	9.13212	5.94386	2.2135	AMOTL1	angiomotin like 1	Upregulated
	74	225421_at	0.00118	1.55e-05	7.05467	3.35463	2.20695	PM20D2	peptidase M20 domain containing 2	Upregulated
	75	236297_at	0.00503	0.000152	5.49672	1.03279	2.20648	PLXDC2	plexin domain containing 2	Upregulated
	76	224321_at	0.0174	0.00109	4.30666	-0.971555	2.20261	TMEFF2	transmembrane protein with EGF like and two follistatin like domains 2	Upregulated
	77	225954_s_at	0.0142	0.0008	4.48622	-0.657613	2.1883	MIDN	midnolin	Upregulated
	78	214633_at	6.93e-05	2.04e-07	10.7927	7.6677	2.18074	SOX3	SRY-box 3	Upregulated
	79	241986_at	0.00995	0.000457	4.81702	-0.089269	2.17255	BMPER	BMP binding endothelial regulator	Upregulated
	80	220234_at	0.0125	0.000651	4.6066	-0.449237	2.16587	CA8	carbonic anhydrase 8	Upregulated
	81	229464_at	0.000221	1.25e-06	9.08433	5.89006	2.1652	MYEF2	myelin expression factor 2	Upregulated
	82	228716_at	0.00342	7.98e-05	5.9156	1.69151	2.15945	THRB	thyroid hormone receptor beta	Upregulated
	83	228512_at	0.00764	0.000295	5.08254	0.356669	2.15301	PTCD3	pentatricopeptide repeat domain 3	Upregulated
	84	218236_s_at	0.000432	3.34e-06	8.24793	4.90669	2.14078	PRKD3	protein kinase D3	Upregulated
	85	229648_at	0.0274	0.00224	3.89759	-1.69884	2.10851	ARHGAP32	Rho GTPase activating protein 32	Upregulated
	86	226269_at	0.000208	1.13e-06	9.17311	5.98979	2.10695	GDAP1	ganglioside induced differentiation associated protein 1	Upregulated
	87	208305_at	0.00783	0.00031	5.0531	0.307698	2.08273	PGR	progesterone receptor	Upregulated
	88	209101_at	0.0116	0.000581	4.67482	-0.331918	2.06828	CTGF	connective tissue growth factor	Upregulated
	89	223092_at	5.21e-06	4.76e-09	15.2232	11.1808	2.05594	ANKH	ANKH inorganic pyrophosphate transport regulator	Upregulated
	90	202291_s_at	0.00166	2.65e-05	6.66967	2.81317	2.05077	MGP	matrix Gla protein	Upregulated
	91	238481_at	0.0422	0.00443	3.51759	-2.38526	2.05017	MGP	matrix Gla protein	Upregulated
	92	205471_s_at	0.0417	0.00434	3.52812	-2.36617	2.03901	DACH1	dachshund family transcription factor 1	Upregulated
	93	203276_at	0.00369	9.16e-05	5.8248	1.55088	2.03684	LMNB1	lamin B1	Upregulated
	94	205221_at	0.000996	1.19e-05	7.25313	3.62574	2.02212	HGD	homogentisate 1,2-dioxygenase	Upregulated
	95	218546_at	7.66e-05	2.4e-07	10.6294	7.50997	2.00423	C1orf115	chromosome 1 open reading frame 115	Upregulated
	96	227719_at	0.00104	1.28e-05	7.19636	3.54874	2.00142	SMAD9	SMAD family member 9	Upregulated
	97	238001_at	0.000323	2.15e-06	8.61565	5.34901	1.99882	KCTD6	potassium channel tetramerization domain containing 6	Upregulated
	98	223391_at	0.0134	0.000729	4.54031	-0.563777	1.99536	SGPP1	sphingosine-1-phosphate phosphatase 1	Upregulated
	99	225820_at	0.033	0.00297	3.73942	-1.98363	1.99499	JADE1	jade family PHD finger 1	Upregulated
	100	204567_s_at	0.0169	0.00104	4.33136	-0.928168	1.98835	ABCG1	ATP binding cassette subfamily G member 1	Upregulated
	101	229139_at	2.67e-05	5.32e-08	12.228	8.95771	1.98155	JPH1	junctophilin 1	Upregulated
	102	213201_s_at	0.019	0.00124	4.23159	-1.10385	1.96821	TNNT1	troponin T1, slow skeletal type	Upregulated
	103	1554769_at	0.008	0.000321	5.03143	0.271576	1.96298	ZNF785	zinc finger protein 785	Upregulated
	104	1558369_at	0.00344	8.06e-05	5.90838	1.68036	1.94984	MPHOSPH9	M-phase phosphoprotein 9	Upregulated
	105	227786_at	0.0013	1.84e-05	6.93134	3.18342	1.94919	MED30	mediator complex subunit 30	Upregulated
	106	215731_s_at	0.000671	6.48e-06	7.71767	4.23974	1.94482	MPHOSPH9	M-phase phosphoprotein 9	Upregulated
	107	220177_s_at	0.000335	2.28e-06	8.56455	5.2885	1.93375	TMPRSS3	transmembrane protease, serine 3	Upregulated
	108	206953_s_at	0.0245	0.00186	4.00279	-1.5104	1.93263	ADGRL2	adhesion G protein-coupled receptor L2	Upregulated
	109	229342_at	6.79e-06	7.2e-09	14.6677	10.8096	1.92812	NCBP3	nuclear cap binding subunit 3	Upregulated
	110	209120_at	0.000177	8.84e-07	9.39088	6.2308	1.92347	NR2F2	nuclear receptor subfamily 2 group F member 2	Upregulated
	111	204507_s_at	0.0241	0.00181	4.0182	-1.48287	1.91956	PPP3R1	protein phosphatase 3 regulatory subunit B, alpha	Upregulated
	112	207996_s_at	0.00169	2.72e-05	6.65104	2.78644	1.91343	LDLRAD4	low density lipoprotein receptor class A domain containing 4	Upregulated
	113	222772_at	0.000215	1.19e-06	9.12655	5.9376	1.90973	MYEF2	myelin expression factor 2	Upregulated
	114	214041_x_at	0.0555	0.00689	3.27456	-2.82668	1.90377	RPL37A	ribosomal protein L37a	Upregulated
	115	216563_at	0.0745	0.0109	3.0259	-3.27747	1.90169	ANKRD12	ankyrin repeat domain 12	Upregulated
	116	210042_s_at	0.0767	0.0114	3.00151	-3.32151	1.90042	CTSZ	cathepsin Z	Upregulated
	117	235122_at	0.000607	5.71e-06	7.81691	4.36724	1.89939	HIVEP3	human immunodeficiency virus type I enhancer binding protein 3	Upregulated
	118	225651_at	0.033	0.00297	3.73834	-1.98559	1.89579	UBE2E2	ubiquitin conjugating enzyme E2 E2	Upregulated
	119	244640_at	0.0069	0.000251	5.18283	0.5226	1.89261	ZNF850	zinc finger protein 850	Upregulated
	120	228045_at	0.00245	4.71e-05	6.27033	2.22938	1.88538	SUGT1	SGT1 homolog, MIS12 kinetochore complex assembly cochaperone	Upregulated
	121	214001_x_at	0.0632	0.00837	3.16831	-3.01957	1.88267	RPS10	ribosomal protein S10	Upregulated
	122	227816_at	0.00305	6.69e-05	6.03214	1.87024	1.87378	NTN1	netrin 1	Upregulated
	123	229477_at	0.015	0.000864	4.44085	-0.736594	1.86441	THRSP	thyroid hormone responsive	Upregulated
	124	226506_at	0.000138	5.99e-07	9.74865	6.61592	1.86331	THSD4	thrombospondin type 1 domain containing 4	Upregulated
	125	218195_at	0.000777	8.14e-06	7.54116	4.00979	1.86159	ARMT1	acidic residue methyltransferase 1	Upregulated
	126	229947_at	0.00729	0.000273	5.12979	0.435023	1.85336	PI15	peptidase inhibitor 15	Upregulated
	127	209610_s_at	0.00039	2.9e-06	8.36405	5.0481	1.85296	SLC1A4	solute carrier family 1 member 4	Upregulated
	128	237339_at	0.001	1.2e-05	7.24408	3.61349	1.85149	LINC00993	long intergenic non-protein coding RNA 993	Upregulated
	129	219112_at	0.00237	4.45e-05	6.30898	2.28689	1.84867	RAPGEF6	Rap guanine nucleotide exchange factor 6	Upregulated
	130	237145_at	0.000836	9.24e-06	7.44425	3.88181	1.84675	EIF2AK4	eukaryotic translation initiation factor 2 alpha kinase 4	Upregulated
	131	231875_at	0.0584	0.00745	3.23197	-2.90402	1.84444	KIF21A	kinesin family member 21A	Upregulated
	132	213187_x_at	2.78e-05	6.06e-08	12.0812	8.83333	1.8405	FTL	ferritin light chain	Upregulated
	133	57588_at	0.000584	5.31e-06	7.87404	4.44009	1.83807	SLC24A3	solute carrier family 24 member 3	Upregulated
	134	205413_at	0.00341	7.93e-05	5.91907	1.69685	1.83753	MPPED2	metallophosphoesterase domain containing 2	Upregulated
	135	202850_at	2.55e-05	4.77e-08	12.352	9.06153	1.83269	ABCD3	ATP binding cassette subfamily D member 3	Upregulated
	136	209699_x_at	0.0392	0.00392	3.58427	-2.26434	1.82563	LOC101930400///AKR1C2	aldo-keto reductase family 1 member C2-like///aldo-keto reductase family 1, member C2	Upregulated
	137	232081_at	0.0324	0.00288	3.75645	-1.9529	1.81909	ABCG1	ATP binding cassette subfamily G member 1	Upregulated
	138	210297_s_at	0.00768	0.000298	5.0765	0.346637	1.81837	MSMB	microseminoprotein beta	Upregulated
	139	229097_at	0.000174	8.67e-07	9.409	6.25063	1.81258	DIAPH3	diaphanous related formin 3	Upregulated
	140	227314_at	0.00614	0.000209	5.29615	0.708402	1.81244	ITGA2	integrin subunit alpha 2	Upregulated
	141	229429_x_at	0.00289	6.13e-05	6.0913	1.96021	1.81101	LINC00623	long intergenic non-protein coding RNA 623	Upregulated
	142	205009_at	2.58e-05	4.86e-08	12.3304	9.04356	1.80559	TFF1	trefoil factor 1	Upregulated
	143	227703_s_at	0.000997	1.19e-05	7.25162	3.6237	1.80465	SYTL4	synaptotagmin like 4	Upregulated
	144	225355_at	0.000287	1.81e-06	8.76282	5.52159	1.80419	NEURL1B	neuralized E3 ubiquitin protein ligase 1B	Upregulated
	145	219090_at	0.00165	2.62e-05	6.67835	2.8256	1.80407	SLC24A3	solute carrier family 24 member 3	Upregulated
	146	227995_at	0.00704	0.000258	5.16623	0.49524	1.80241	PLXDC2	plexin domain containing 2	Upregulated
	147	212637_s_at	0.00159	2.49e-05	6.71484	2.87777	1.80136	WWP1	WW domain containing E3 ubiquitin protein ligase 1	Upregulated
	148	1564637_a_at	0.00507	0.000155	5.48551	1.01481	1.79815	FAM98B	family with sequence similarity 98 member B	Upregulated
	149	203666_at	5.54e-05	1.49e-07	11.1149	7.97213	1.79498	CXCL12	C-X-C motif chemokine ligand 12	Upregulated
	150	243618_s_at	0.0104	0.000495	4.76937	-0.170295	1.792	ZNF827	zinc finger protein 827	Upregulated
	151	200623_s_at	0.00238	4.5e-05	6.30061	2.27445	1.78905	CALM3///CALM2///CALM1	calmodulin 3///calmodulin 2///calmodulin 1	Upregulated
	152	227198_at	0.00126	1.76e-05	6.96304	3.22763	1.78765	AFF3	AF4/FMR2 family member 3	Upregulated
	153	217894_at	0.00225	4.12e-05	6.36216	2.36565	1.7876	KCTD3	potassium channel tetramerization domain containing 3	Upregulated
	154	226284_at	0.0017	2.74e-05	6.64504	2.77782	1.78696	ZBTB2	zinc finger and BTB domain containing 2	Upregulated
	155	1554447_at	0.0146	0.000832	4.46342	-0.697287	1.78249	JPX	JPX transcript, XIST activator (non-protein coding)	Upregulated
	156	212810_s_at	8.78e-05	2.93e-07	10.4319	7.3159	1.77956	SLC1A4	solute carrier family 1 member 4	Upregulated
	157	218513_at	0.0377	0.00368	3.6199	-2.19978	1.76436	TMA16	translation machinery associated 16 homolog	Upregulated
	158	201563_at	2.04e-05	3.35e-08	12.7564	9.39241	1.75843	SORD	sorbitol dehydrogenase	Upregulated
	159	206267_s_at	7.58e-05	2.3e-07	10.6722	7.55151	1.75095	MATK	megakaryocyte-associated tyrosine kinase	Upregulated
	160	1555500_s_at	0.00291	6.21e-05	6.08238	1.94667	1.74918	SLC2A4RG	SLC2A4 regulator	Upregulated
	161	238992_at	0.00768	0.000298	5.07595	0.345713	1.74758	POLI	DNA polymerase iota	Upregulated
	162	230964_at	0.00209	3.75e-05	6.42729	2.46157	1.74663	FREM2	FRAS1 related extracellular matrix protein 2	Upregulated
	163	227027_at	0.000886	9.96e-06	7.38669	3.8052	1.7433	GFPT1	glutamine--fructose-6-phosphate transaminase 1	Upregulated
	164	212811_x_at	0.000203	1.07e-06	9.22408	6.04666	1.74255	SLC1A4	solute carrier family 1 member 4	Upregulated
	165	236273_at	0.000582	5.26e-06	7.88185	4.45001	1.73446	NBPF1	neuroblastoma breakpoint family member 1	Upregulated
	166	204624_at	0.00314	7.07e-05	5.99565	1.81449	1.73114	ATP7B	ATPase copper transporting beta	Upregulated
	167	235428_at	0.00281	5.88e-05	6.11878	2.00182	1.72948	MINCR	MYC-induced long noncoding RNA	Upregulated
	168	237444_at	0.0434	0.00464	3.49129	-2.433	1.72726	KIF13A	kinesin family member 13A	Upregulated
	169	205380_at	0.109	0.02	2.69249	-3.87511	1.72475	PDZK1	PDZ domain containing 1	Upregulated
	170	230570_at	0.0042	0.000114	5.68282	1.32858	1.72406	EIF3H	eukaryotic translation initiation factor 3 subunit H	Upregulated
	171	233109_at	0.0685	0.00949	3.09964	-3.14405	1.72273	COL12A1	collagen type XII alpha 1 chain	Upregulated
	172	214307_at	0.00361	8.78e-05	5.85266	1.59416	1.71911	HGD	homogentisate 1,2-dioxygenase	Upregulated
	173	227787_s_at	0.00114	1.46e-05	7.09939	3.41619	1.71582	MED30	mediator complex subunit 30	Upregulated
	174	209505_at	0.0149	0.000859	4.44415	-0.730845	1.71565	NR2F1	nuclear receptor subfamily 2 group F member 1	Upregulated
	175	230493_at	0.128	0.0256	2.55763	-4.11279	1.71135	SHISA2	shisa family member 2	Upregulated
	176	214053_at	0.00482	0.000142	5.54264	1.10625	1.70846	ERBB4	erb-b2 receptor tyrosine kinase 4	Upregulated
	177	220922_s_at	0.0148	0.000854	4.44808	-0.723991	1.70598	SPANXA2///SPANXB1///SPANXC///SPANXA1	SPANX family member A2///SPANX family member B1///SPANX family member C///sperm protein associated with the nucleus, X-linked, family member A1	Upregulated
	178	227420_at	0.000572	5.1e-06	7.90575	4.48034	1.69818	TNFAIP8L1	TNF alpha induced protein 8 like 1	Upregulated
	179	218885_s_at	0.00396	0.000103	5.74866	1.43203	1.6949	GALNT12	polypeptide N-acetylgalactosaminyltransferase 12	Upregulated
	180	211996_s_at	0.0936	0.0156	2.82823	-3.63318	1.69166	LOC101060275///NPIPA5///NPIPB5///NPIPB11///LOC613037///NPIPB4///NPIPB3	putative NPIP-like protein LOC613037///nuclear pore complex interacting protein family member A5///nuclear pore complex interacting protein family member B5///nuclear pore complex interacting protein family member B11///nuclear pore complex interacting protein member///nuclear pore complex interacting protein family member B4///nuclear pore complex interacting protein family member B3	Upregulated
	181	1552946_at	2.78e-05	6.07e-08	12.0807	8.83287	1.68657	ZNF114	zinc finger protein 114	Upregulated
	182	233498_at	0.0202	0.00138	4.16927	-1.21409	1.68284	ERBB4	erb-b2 receptor tyrosine kinase 4	Upregulated
	183	219615_s_at	0.00127	1.78e-05	6.95532	3.21687	1.68207	KCNK5	potassium two pore domain channel subfamily K member 5	Upregulated
	184	222478_at	0.0014	2.05e-05	6.85486	3.0762	1.66673	VPS36	vacuolar protein sorting 36 homolog	Upregulated
	185	212788_x_at	2.6e-05	5.1e-08	12.2758	8.9979	1.66512	FTL	ferritin light chain	Upregulated
	186	224974_at	0.0182	0.00116	4.27037	-1.03544	1.66471	SUDS3	SDS3 homolog, SIN3A corepressor complex component	Upregulated
	187	203431_s_at	0.00844	0.000353	4.97434	0.176092	1.66319	ARHGAP32	Rho GTPase activating protein 32	Upregulated
	188	223235_s_at	0.00309	6.85e-05	6.01656	1.84645	1.66189	SMOC2	SPARC related modular calcium binding 2	Upregulated
	189	229970_at	0.0336	0.00306	3.72271	-2.01382	1.66079	KBTBD7	kelch repeat and BTB domain containing 7	Upregulated
	190	226764_at	0.0133	0.000718	4.54929	-0.548216	1.65999	ZNF827	zinc finger protein 827	Upregulated
	191	235057_at	0.0634	0.00841	3.16552	-3.02463	1.65888	ITCH	itchy E3 ubiquitin protein ligase	Upregulated
	192	212244_at	0.000626	5.99e-06	7.77934	4.31912	1.65273	GCOM1///POLR2M	GRINL1A complex locus 1///RNA polymerase II subunit M	Upregulated
	193	213705_at	0.0613	0.00798	3.19444	-2.97215	1.65	GGCX	gamma-glutamyl carboxylase	Upregulated
	194	228298_at	0.00461	0.000132	5.58838	1.1791	1.64016	PCED1B	PC-esterase domain containing 1B	Upregulated
	195	205440_s_at	0.0544	0.00669	3.29034	-2.79801	1.63888	NPY1R	neuropeptide Y receptor Y1	Upregulated
	196	229265_at	0.025	0.00193	3.98091	-1.54951	1.63633	SKI	SKI proto-oncogene	Upregulated
	197	202936_s_at	0.0293	0.00248	3.84017	-1.80205	1.63529	SOX9	SRY-box 9	Upregulated
	198	216550_x_at	0.0263	0.00209	3.93583	-1.63024	1.63306	ANKRD12	ankyrin repeat domain 12	Upregulated
	199	206632_s_at	0.00103	1.26e-05	7.20797	3.56452	1.62935	APOBEC3B	apolipoprotein B mRNA editing enzyme catalytic subunit 3B	Upregulated
	200	1558750_a_at	0.0177	0.00112	4.29235	-0.996728	1.62563	LOC100288637///ARHGAP11B	OTU deubiquitinase 7A pseudogene///Rho GTPase activating protein 11B	Upregulated
	201	224963_at	0.000437	3.42e-06	8.22743	4.88154	1.62052	SLC26A2	solute carrier family 26 member 2	Upregulated
	202	201344_at	0.00172	2.8e-05	6.63163	2.75854	1.61641	UBE2D2	ubiquitin conjugating enzyme E2 D2	Upregulated
	203	205933_at	0.00644	0.000224	5.25418	0.639804	1.61429	SETBP1	SET binding protein 1	Upregulated
	204	242396_at	9.26e-05	3.29e-07	10.3198	7.20405	1.61328	NR2F2	nuclear receptor subfamily 2 group F member 2	Upregulated
	205	231725_at	0.00107	1.33e-05	7.17098	3.51417	1.61058	PCDHB2	protocadherin beta 2	Upregulated
	206	204999_s_at	0.0767	0.0114	3.00191	-3.3208	1.60588	ATF5	activating transcription factor 5	Upregulated
	207	227669_at	0.00547	0.000173	5.41447	0.900457	1.60586	MPC2	mitochondrial pyruvate carrier 2	Upregulated
	208	224215_s_at	0.00022	1.24e-06	9.09083	5.89739	1.60532	DLL1	delta like canonical Notch ligand 1	Upregulated
	209	229092_at	0.00236	4.42e-05	6.31255	2.29219	1.60402	NR2F2	nuclear receptor subfamily 2 group F member 2	Upregulated
	210	211783_s_at	0.0306	0.00265	3.80278	-1.86936	1.60137	MTA1	metastasis associated 1	Upregulated
	211	228971_at	0.00081	8.72e-06	7.4879	3.9396	1.59834	SLC25A3	solute carrier family 25 member 3	Upregulated
	212	203168_at	0.049	0.00565	3.38357	-2.62864	1.59477	ATF6B	activating transcription factor 6 beta	Upregulated
	213	223875_s_at	0.00997	0.000458	4.8158	-0.091346	1.59315	EPC1	enhancer of polycomb homolog 1	Upregulated
	214	218457_s_at	0.00294	6.37e-05	6.06539	1.92087	1.59064	DNMT3A	DNA methyltransferase 3 alpha	Upregulated
	215	238898_at	0.000208	1.1e-06	9.19329	6.01234	1.59004	FOXP4-AS1	FOXP4 antisense RNA 1	Upregulated
	216	223075_s_at	0.00518	0.00016	5.46321	0.978991	1.59	AIF1L	allograft inflammatory factor 1 like	Upregulated
	217	202345_s_at	0.0126	0.000666	4.59353	-0.471774	1.58505	FABP5	fatty acid binding protein 5	Upregulated
	218	201739_at	0.000252	1.51e-06	8.91666	5.69935	1.58325	SGK1	serum/glucocorticoid regulated kinase 1	Upregulated
	219	225332_at	0.00101	1.22e-05	7.23458	3.60063	1.58206	OIP5-AS1	OIP5 antisense RNA 1	Upregulated
	220	228906_at	0.000609	5.77e-06	7.8093	4.35752	1.58193	TET1	tet methylcytosine dioxygenase 1	Upregulated
	221	222472_at	0.0295	0.0025	3.83508	-1.8112	1.58123	AFTPH	aftiphilin	Upregulated
	222	48808_at	0.0164	0.000992	4.36106	-0.87607	1.58121	DHFR	dihydrofolate reductase	Upregulated
	223	227288_at	0.000235	1.35e-06	9.01524	5.81185	1.57791	SREK1IP1	SREK1 interacting protein 1	Upregulated
	224	217764_s_at	0.00221	4e-05	6.38191	2.3948	1.57661	RAB31	RAB31, member RAS oncogene family	Upregulated
	225	222471_s_at	0.00254	5.04e-05	6.224	2.16017	1.57402	KCMF1	potassium channel modulatory factor 1	Upregulated
	226	226280_at	0.0004	3.01e-06	8.33212	5.00938	1.57087	BNIP2	BCL2 interacting protein 2	Upregulated
	227	225710_at	0.000195	1.02e-06	9.26379	6.09076	1.57001	GNB4	G protein subunit beta 4	Upregulated
	228	227750_at	0.00777	0.000306	5.0599	0.319015	1.56385	KALRN	kalirin, RhoGEF kinase	Upregulated
	229	233233_at	0.0737	0.0107	3.03411	-3.26262	1.56296	RASSF3	Ras association domain family member 3	Upregulated
	230	208940_at	2.74e-05	5.81e-08	12.128	8.87316	1.5625	SEPHS1	selenophosphate synthetase 1	Upregulated
	231	219414_at	0.0566	0.00709	3.25898	-2.85497	1.56147	CLSTN2	calsyntenin 2	Upregulated
	232	243681_at	0.00364	8.95e-05	5.83958	1.57385	1.56119	SHANK2	SH3 and multiple ankyrin repeat domains 2	Upregulated
	233	1554770_x_at	0.0299	0.00255	3.82355	-1.83196	1.56012	ZNF785	zinc finger protein 785	Upregulated
	234	207688_s_at	0.0724	0.0104	3.04989	-3.23408	1.55987	INHBC	inhibin beta C subunit	Upregulated
	235	217762_s_at	0.00476	0.000139	5.55525	1.12636	1.55534	RAB31	RAB31, member RAS oncogene family	Upregulated
	236	217781_s_at	0.000382	2.82e-06	8.38708	5.07596	1.55311	ZNF106	zinc finger protein 106	Upregulated
	237	209121_x_at	9.26e-05	3.32e-07	10.3109	7.19512	1.55142	NR2F2	nuclear receptor subfamily 2 group F member 2	Upregulated
	238	230261_at	0.0061	0.000207	5.30262	0.718965	1.54951	ST8SIA4	ST8 alpha-N-acetyl-neuraminide alpha-2,8-sialyltransferase 4	Upregulated
	239	224032_x_at	0.0442	0.00477	3.47614	-2.4605	1.54932	SPANXA2///SPANXA1	SPANX family member A2///sperm protein associated with the nucleus, X-linked, family member A1	Upregulated
	240	232071_at	0.00363	8.86e-05	5.84668	1.58488	1.54637	MRPL19	mitochondrial ribosomal protein L19	Upregulated
	241	203799_at	0.00507	0.000154	5.48866	1.01986	1.5451	LY75-CD302///CD302///LY75	LY75-CD302 readthrough///CD302 molecule///lymphocyte antigen 75	Upregulated
	242	225539_at	0.000685	6.66e-06	7.69582	4.21149	1.54483	ZBTB21	zinc finger and BTB domain containing 21	Upregulated
	243	223412_at	0.00279	5.81e-05	6.12677	2.01391	1.54328	KBTBD7	kelch repeat and BTB domain containing 7	Upregulated
	244	204595_s_at	0.0682	0.00941	3.10408	-3.13599	1.54315	STC1	stanniocalcin 1	Upregulated
	245	228326_at	0.0134	0.00073	4.53995	-0.564397	1.54308	WDR27	WD repeat domain 27	Upregulated
	246	226181_at	0.134	0.0274	2.52004	-4.17848	1.54005	TUBE1	tubulin epsilon 1	Upregulated
	247	205336_at	0.0819	0.0127	2.94263	-3.42772	1.53994	PVALB	parvalbumin	Upregulated
	248	223712_at	0.00139	2.03e-05	6.86063	3.08432	1.53097	PCBD2	pterin-4 alpha-carbinolamine dehydratase 2	Upregulated
	249	229657_at	0.00303	6.6e-05	6.04201	1.88528	1.53092	THRB	thyroid hormone receptor beta	Upregulated
	250	225048_at	0.0137	0.000754	4.52058	-0.597961	1.53066	PHF10	PHD finger protein 10	Upregulated
	251	215073_s_at	0.0138	0.000765	4.5122	-0.612503	1.52928	NR2F2	nuclear receptor subfamily 2 group F member 2	Upregulated
	252	236026_at	0.0109	0.000532	4.72684	-0.242847	1.52382	GPATCH2	G-patch domain containing 2	Upregulated
	253	205555_s_at	0.00292	6.24e-05	6.07961	1.94247	1.52284	MSX2	msh homeobox 2	Upregulated
	254	213826_s_at	0.017	0.00105	4.32648	-0.936721	1.52118	H3F3A	H3 histone, family 3A	Upregulated
	255	200835_s_at	0.117	0.0223	2.63448	-3.97772	1.5183	MAP4	microtubule associated protein 4	Upregulated
	256	224734_at	0.00159	2.49e-05	6.71459	2.87741	1.51441	HMGB1	high mobility group box 1	Upregulated
	257	225666_at	0.0032	7.24e-05	5.97956	1.78984	1.51144	TMTC4	transmembrane and tetratricopeptide repeat containing 4	Upregulated
	258	232473_at	0.00818	0.000335	5.00593	0.228975	1.51132	LOC101928524	uncharacterized LOC101928524	Upregulated
	259	231183_s_at	0.0507	0.00598	3.35254	-2.68501	1.51097	JAG1	jagged 1	Upregulated
	260	209621_s_at	0.00189	3.21e-05	6.53379	2.61709	1.51089	PDLIM3	PDZ and LIM domain 3	Upregulated
	261	1555310_a_at	0.0315	0.00277	3.77698	-1.91586	1.50495	PAK6	p21 (RAC1) activated kinase 6	Upregulated
	262	227059_at	0.00367	9.07e-05	5.83087	1.56032	1.50438	GPC6	glypican 6	Upregulated
	263	216321_s_at	2.98e-05	6.78e-08	11.9577	8.72734	1.50396	NR3C1	nuclear receptor subfamily 3 group C member 1	Upregulated
	264	227894_at	0.000352	2.46e-06	8.50097	5.21279	1.50279	WDR90	WD repeat domain 90	Upregulated
	265	225181_at	0.0508	0.00599	3.35097	-2.68787	1.5021	ARID1B	AT-rich interaction domain 1B	Upregulated
	266	1556911_at	0.006	0.000202	5.31911	0.745832	1.50169	ALMS1-IT1	ALMS1 intronic transcript 1	Upregulated
	267	228590_at	0.0372	0.00361	3.63071	-2.1802	1.50067	PTCD3	pentatricopeptide repeat domain 3	Upregulated
	268	227350_at	0.00651	0.000227	5.24396	0.623059	1.50045	HELLS	helicase, lymphoid-specific	Upregulated
	269	209894_at	0.0354	0.00333	3.6743	-2.10131	1.4935	LEPROT///LEPR	leptin receptor overlapping transcript///leptin receptor	Upregulated
	270	236641_at	0.00985	0.000448	4.82965	-0.06784	1.49331	KIF14	kinesin family member 14	Upregulated
	271	200632_s_at	0.0036	8.73e-05	5.85636	1.5999	1.48933	NDRG1	N-myc downstream regulated 1	Upregulated
	272	223700_at	0.00509	0.000156	5.48071	1.0071	1.48893	MND1	meiotic nuclear divisions 1	Upregulated
	273	201072_s_at	0.0786	0.0119	2.97844	-3.36315	1.48582	SMARCC1	SWI/SNF related, matrix associated, actin dependent regulator of chromatin subfamily c member 1	Upregulated
	274	204151_x_at	0.0695	0.0097	3.0878	-3.16548	1.48383	AKR1C1	aldo-keto reductase family 1 member C1	Upregulated
	275	223377_x_at	0.00253	4.96e-05	6.23386	2.17492	1.48033	CISH	cytokine inducible SH2 containing protein	Upregulated
	276	228859_at	0.0096	0.00043	4.85405	-0.026508	1.47943	ZGRF1	zinc finger GRF-type containing 1	Upregulated
	277	204021_s_at	0.0266	0.00212	3.92656	-1.64685	1.47896	PURA	purine rich element binding protein A	Upregulated
	278	227940_at	0.00668	0.000239	5.2119	0.57045	1.47792	LOC339803	uncharacterized LOC339803	Upregulated
	279	208754_s_at	0.00458	0.00013	5.59706	1.19289	1.4775	NAP1L1	nucleosome assembly protein 1 like 1	Upregulated
	280	227772_at	0.00564	0.000183	5.3807	0.845855	1.47638	LATS1	large tumor suppressor kinase 1	Upregulated
	281	239319_at	0.00128	1.82e-05	6.93934	3.19459	1.47514	LINC00992	long intergenic non-protein coding RNA 992	Upregulated
	282	225759_x_at	0.00685	0.000248	5.19107	0.536178	1.47355	CLMN	calmin	Upregulated
	283	201110_s_at	0.0396	0.00399	3.57539	-2.28043	1.47066	THBS1	thrombospondin 1	Upregulated
	284	204916_at	0.00118	1.56e-05	7.05189	3.35079	1.47016	RAMP1	receptor activity modifying protein 1	Upregulated
	285	232007_at	0.0023	4.25e-05	6.33985	2.33265	1.46994	AGPAT5	1-acylglycerol-3-phosphate O-acyltransferase 5	Upregulated
	286	218066_at	0.0025	4.85e-05	6.24951	2.19832	1.46942	SLC12A7	solute carrier family 12 member 7	Upregulated
	287	207090_x_at	0.0182	0.00116	4.27016	-1.0358	1.46938	ZFP30	ZFP30 zinc finger protein	Upregulated
	288	219007_at	0.00225	4.12e-05	6.36102	2.36397	1.46901	NUP43	nucleoporin 43	Upregulated
	289	225465_at	0.034	0.00311	3.71376	-2.02998	1.46771	MAGI1	membrane associated guanylate kinase, WW and PDZ domain containing 1	Upregulated
	290	206314_at	0.0136	0.00075	4.52345	-0.592976	1.46465	ZKSCAN7	zinc finger with KRAB and SCAN domains 7	Upregulated
	291	204641_at	0.0025	4.87e-05	6.24726	2.19496	1.46307	NEK2	NIMA related kinase 2	Upregulated
	292	205967_at	0.0051	0.000157	5.47831	1.00325	1.46024	HIST2H4B///HIST4H4///HIST2H4A///HIST1H4L///HIST1H4E///HIST1H4B///HIST1H4H///HIST1H4C///HIST1H4J///HIST1H4K///HIST1H4F///HIST1H4D///HIST1H4A///HIST1H4I	histone cluster 2, H4b///histone cluster 4, H4///histone cluster 2, H4a///histone cluster 1, H4l///histone cluster 1, H4e///histone cluster 1, H4b///histone cluster 1, H4h///histone cluster 1, H4c///histone cluster 1, H4j///histone cluster 1, H4k///histone cluster 1, H4f///histone cluster 1, H4d///histone cluster 1, H4a///histone cluster 1, H4i	Upregulated
	293	218808_at	0.0197	0.00132	4.19434	-1.1697	1.45891	DALRD3	DALR anticodon binding domain containing 3	Upregulated
	294	207430_s_at	0.0888	0.0143	2.87428	-3.55063	1.45867	MSMB	microseminoprotein beta	Upregulated
	295	213945_s_at	0.0465	0.00517	3.43223	-2.54025	1.45831	NUP210	nucleoporin 210	Upregulated
	296	212608_s_at	0.00075	7.57e-06	7.59651	4.08233	1.45742	NUDT3	nudix hydrolase 3	Upregulated
	297	237365_at	0.00417	0.000113	5.68689	1.33499	1.45598	ELOVL2-AS1	ELOVL2 antisense RNA 1	Upregulated
	298	223551_at	0.000448	3.59e-06	8.1894	4.83478	1.45361	PKIB	protein kinase (cAMP-dependent, catalytic) inhibitor beta	Upregulated
	299	222566_at	0.000798	8.45e-06	7.51191	3.97129	1.45346	KMT5B	lysine methyltransferase 5B	Upregulated
	300	230350_at	0.00148	2.22e-05	6.79749	2.99523	1.44807	TIAL1	TIA1 cytotoxic granule-associated RNA binding protein-like 1	Upregulated
	301	239680_at	0.0201	0.00138	4.17293	-1.20761	1.44583	WDR76	WD repeat domain 76	Upregulated
	302	202657_s_at	0.00145	2.14e-05	6.82223	3.0302	1.4454	SERTAD2	SERTA domain containing 2	Upregulated
	303	230051_at	0.00308	6.82e-05	6.01996	1.85164	1.44492	PROSER2	proline and serine rich 2	Upregulated
	304	218437_s_at	0.00816	0.000333	5.00908	0.234258	1.44449	LZTFL1	leucine zipper transcription factor like 1	Upregulated
	305	228119_at	0.0174	0.00109	4.3048	-0.97483	1.44304	LRCH3	leucine rich repeats and calponin homology domain containing 3	Upregulated
	306	244183_x_at	0.0135	0.000734	4.53624	-0.570823	1.4424	PCDHB3	protocadherin beta 3	Upregulated
	307	228723_at	0.0529	0.00639	3.31557	-2.75217	1.44177	NPTN-IT1	NPTN intronic transcript 1	Upregulated
	308	223642_at	0.0199	0.00135	4.1822	-1.19119	1.44079	ZIC2	Zic family member 2	Upregulated
	309	213307_at	0.0065	0.000227	5.24549	0.625574	1.43956	SHANK2	SH3 and multiple ankyrin repeat domains 2	Upregulated
	310	216594_x_at	0.0451	0.00492	3.45933	-2.49102	1.43795	AKR1C1	aldo-keto reductase family 1 member C1	Upregulated
	311	226604_at	0.0245	0.00185	4.00374	-1.50869	1.43486	TMTC3	transmembrane and tetratricopeptide repeat containing 3	Upregulated
	312	208955_at	0.00805	0.000326	5.02146	0.25493	1.43237	DUT	deoxyuridine triphosphatase	Upregulated
	313	207071_s_at	0.0061	0.000207	5.3025	0.718759	1.43106	ACO1	aconitase 1	Upregulated
	314	208741_at	0.00012	4.92e-07	9.93358	6.80986	1.42782	SAP18	Sin3A associated protein 18	Upregulated
	315	225046_at	0.00434	0.00012	5.64811	1.2738	1.42529	LOC102724951///LOC389831	uncharacterized LOC102724951///uncharacterized LOC389831	Upregulated
	316	1557053_s_at	0.0847	0.0133	2.91562	-3.47634	1.42487	UBE2G2	ubiquitin conjugating enzyme E2 G2	Upregulated
	317	212675_s_at	0.00483	0.000142	5.54067	1.1031	1.42438	CEP68	centrosomal protein 68	Upregulated
	318	225086_at	0.00314	7.08e-05	5.99469	1.81302	1.42257	FAM98B	family with sequence similarity 98 member B	Upregulated
	319	225916_at	0.03	0.00257	3.82017	-1.83803	1.42227	LOC100506639///ZNF131	uncharacterized LOC100506639///zinc finger protein 131	Upregulated
	320	206569_at	0.00829	0.000341	4.99525	0.211121	1.42119	IL24	interleukin 24	Upregulated
	321	226886_at	0.000953	1.11e-05	7.30282	3.69278	1.42087	GFPT1	glutamine--fructose-6-phosphate transaminase 1	Upregulated
	322	223570_at	0.00466	0.000135	5.57497	1.15777	1.42083	MCM10	minichromosome maintenance 10 replication initiation factor	Upregulated
	323	215450_at	0.0377	0.00369	3.6175	-2.20412	1.4189	SNRPE	small nuclear ribonucleoprotein polypeptide E	Upregulated
	324	227203_at	0.0185	0.00119	4.25412	-1.06409	1.41795	FBXL17	F-box and leucine rich repeat protein 17	Upregulated
	325	205160_at	0.000252	1.5e-06	8.9228	5.70639	1.41791	PEX11A	peroxisomal biogenesis factor 11 alpha	Upregulated
	326	218094_s_at	0.00443	0.000123	5.63067	1.24621	1.41447	SYS1-DBNDD2///SYS1///DBNDD2	SYS1-DBNDD2 readthrough (NMD candidate)///Sys1 golgi trafficking protein///dysbindin domain containing 2	Upregulated
	327	223477_s_at	0.0015	2.28e-05	6.7768	2.96591	1.41294	C12orf65	chromosome 12 open reading frame 65	Upregulated
	328	239133_at	0.00748	0.000285	5.10442	0.392998	1.41208	CTDSPL2	CTD small phosphatase like 2	Upregulated
	329	225223_at	0.0128	0.000678	4.58268	-0.490502	1.40915	SMAD5	SMAD family member 5	Upregulated
	330	241957_x_at	0.00495	0.000147	5.52009	1.0702	1.40871	LIN7B	lin-7 homolog B, crumbs cell polarity complex component	Upregulated
	331	224576_at	0.00386	9.85e-05	5.77728	1.47681	1.40866	ERGIC1	endoplasmic reticulum-golgi intermediate compartment 1	Upregulated
	332	212704_at	0.0107	0.000517	4.74322	-0.214868	1.40592	ZCCHC11	zinc finger CCHC-type containing 11	Upregulated
	333	203132_at	0.00313	7.02e-05	6.00049	1.82189	1.40509	RB1	RB transcriptional corepressor 1	Upregulated
	334	229014_at	0.00712	0.000263	5.15322	0.473768	1.40461	NR2F1-AS1	NR2F1 antisense RNA 1	Upregulated
	335	222575_at	0.0375	0.00365	3.62364	-2.19301	1.40429	SETD5	SET domain containing 5	Upregulated
	336	226271_at	0.00525	0.000163	5.4519	0.960805	1.40419	GDAP1	ganglioside induced differentiation associated protein 1	Upregulated
	337	229674_at	0.00832	0.000344	4.98979	0.201984	1.40156	SERTAD4	SERTA domain containing 4	Upregulated
	338	236068_s_at	0.00851	0.000357	4.96698	0.163751	1.40101	C3orf14	chromosome 3 open reading frame 14	Upregulated
	339	213852_at	8.06e-05	2.59e-07	10.5526	7.43492	1.40042	RBM8A	RNA binding motif protein 8A	Upregulated
	340	232315_at	0.00771	0.000303	5.06735	0.331418	1.39872	ZNF880	zinc finger protein 880	Upregulated
	341	226479_at	0.00122	1.66e-05	7.00708	3.28882	1.39719	KBTBD6	kelch repeat and BTB domain containing 6	Upregulated
	342	1558700_s_at	0.00338	7.77e-05	5.93297	1.71826	1.39669	ZNF260	zinc finger protein 260	Upregulated
	343	244377_at	0.012	0.000611	4.64406	-0.384739	1.39284	SLC1A4	solute carrier family 1 member 4	Upregulated
	344	226934_at	0.0415	0.0043	3.53356	-2.35629	1.39239	CPSF6	cleavage and polyadenylation specific factor 6	Upregulated
	345	225047_at	0.0128	0.000677	4.58355	-0.488999	1.39196	NUP58	nucleoporin 58	Upregulated
	346	226634_at	0.00322	7.3e-05	5.97407	1.78142	1.38977	METTL10	methyltransferase like 10	Upregulated
	347	203929_s_at	0.0126	0.00066	4.59866	-0.462917	1.38939	MAPT	microtubule associated protein tau	Upregulated
	348	223949_at	0.00685	0.000248	5.19044	0.53514	1.38824	TMPRSS3	transmembrane protease, serine 3	Upregulated
	349	226649_at	0.00237	4.46e-05	6.30725	2.28432	1.38823	PANK1	pantothenate kinase 1	Upregulated
	350	209574_s_at	0.000129	5.49e-07	9.83022	6.70188	1.38822	LDLRAD4	low density lipoprotein receptor class A domain containing 4	Upregulated
	351	228174_at	0.00426	0.000116	5.66992	1.30825	1.38763	SCAI	suppressor of cancer cell invasion	Upregulated
	352	202712_s_at	0.00027	1.68e-06	8.82271	5.59111	1.3866	CKMT1A///CKMT1B	creatine kinase, mitochondrial 1A///creatine kinase, mitochondrial 1B	Upregulated
	353	1556009_at	0.0496	0.00578	3.37122	-2.65107	1.38624	PEX13	peroxisomal biogenesis factor 13	Upregulated
	354	209539_at	0.00378	9.51e-05	5.80001	1.51228	1.38603	ARHGEF6	Rac/Cdc42 guanine nucleotide exchange factor 6	Upregulated
	355	221223_x_at	0.00499	0.00015	5.50548	1.04682	1.38426	CISH	cytokine inducible SH2 containing protein	Upregulated
	356	228401_at	0.00219	3.95e-05	6.3908	2.40791	1.38423	ATAD2	ATPase family, AAA domain containing 2	Upregulated
	357	235573_at	0.0133	0.000724	4.54432	-0.556817	1.38359	HSPH1	heat shock protein family H (Hsp110) member 1	Upregulated
	358	222761_at	0.00836	0.000346	4.98518	0.194267	1.38216	BIVM	basic, immunoglobulin-like variable motif containing	Upregulated
	359	202385_s_at	0.00344	8.07e-05	5.9082	1.68009	1.38019	TCOF1	treacle ribosome biogenesis factor 1	Upregulated
	360	228323_at	0.00084	9.32e-06	7.43715	3.87238	1.37946	KNL1	kinetochore scaffold 1	Upregulated
	361	202726_at	0.00031	2.01e-06	8.67066	5.41381	1.37829	LIG1	DNA ligase 1	Upregulated
	362	213931_at	0.0697	0.00976	3.0846	-3.17129	1.37607	ID2B///ID2	inhibitor of DNA binding 2B, HLH protein (pseudogene)///inhibitor of DNA binding 2, HLH protein	Upregulated
	363	231879_at	0.149	0.0325	2.42553	-4.34237	1.37561	COL12A1	collagen type XII alpha 1 chain	Upregulated
	364	201448_at	0.0104	0.000494	4.77121	-0.167154	1.37375	TIA1	TIA1 cytotoxic granule-associated RNA binding protein	Upregulated
	365	225431_x_at	0.00618	0.000212	5.28791	0.694949	1.37223	PM20D2	peptidase M20 domain containing 2	Upregulated
	366	225951_s_at	0.00758	0.00029	5.09368	0.375178	1.37007	LINC01578	long intergenic non-protein coding RNA 1578	Upregulated
	367	212032_s_at	0.00438	0.000122	5.63974	1.26056	1.36772	PTOV1	prostate tumor overexpressed 1	Upregulated
	368	230192_at	0.00696	0.000254	5.17465	0.509126	1.36749	TRIM13	tripartite motif containing 13	Upregulated
	369	229120_s_at	0.0209	0.00146	4.14	-1.26601	1.36741	CDC42SE1	CDC42 small effector 1	Upregulated
	370	224863_at	0.0195	0.0013	4.20399	-1.15263	1.36714	GNAQ	G protein subunit alpha q	Upregulated
	371	221014_s_at	0.0106	0.000507	4.75524	-0.194372	1.36456	RAB33B	RAB33B, member RAS oncogene family	Upregulated
	372	205774_at	0.000251	1.49e-06	8.93037	5.71506	1.36443	F12	coagulation factor XII	Upregulated
	373	213520_at	0.000179	8.97e-07	9.37787	6.21654	1.3641	RECQL4	RecQ like helicase 4	Upregulated
	374	236656_s_at	0.0228	0.00166	4.06467	-1.39997	1.36394	LOC100288911	uncharacterized LOC100288911	Upregulated
	375	204597_x_at	0.109	0.0199	2.69546	-3.86984	1.36303	STC1	stanniocalcin 1	Upregulated
	376	209184_s_at	0.0156	0.000922	4.40315	-0.802416	1.36155	IRS2	insulin receptor substrate 2	Upregulated
	377	229874_x_at	0.00969	0.000437	4.84511	-0.041655	1.36048	LOC105376805	uncharacterized LOC105376805	Upregulated
	378	205225_at	3.59e-05	8.53e-08	11.7061	8.50792	1.35747	ESR1	estrogen receptor 1	Upregulated
	379	211653_x_at	0.0527	0.00634	3.32031	-2.74358	1.35659	LOC101930400///AKR1C2	aldo-keto reductase family 1 member C2-like///aldo-keto reductase family 1, member C2	Upregulated
	380	229157_at	0.00305	6.73e-05	6.02839	1.86451	1.35543	PRKAG2-AS1	PRKAG2 antisense RNA 1	Upregulated
	381	213518_at	0.0124	0.000646	4.61195	-0.440003	1.35443	PRKCI	protein kinase C iota	Upregulated
	382	228641_at	0.00209	3.73e-05	6.43041	2.46614	1.35378	CARD8	caspase recruitment domain family member 8	Upregulated
	383	228597_at	0.0103	0.000485	4.78137	-0.14985	1.35307	MIS18A	MIS18 kinetochore protein A	Upregulated
	384	230998_at	0.1	0.0174	2.77036	-3.73661	1.35304	CBX3	chromobox 3	Upregulated
	385	228442_at	0.0554	0.00689	3.27494	-2.82599	1.35173	NFATC2	nuclear factor of activated T-cells 2	Upregulated
	386	202946_s_at	0.0169	0.00104	4.3309	-0.928973	1.35087	BTBD3	BTB domain containing 3	Upregulated
	387	218791_s_at	0.008	0.000321	5.03221	0.272878	1.34982	KATNBL1	katanin regulatory subunit B1 like 1	Upregulated
	388	226472_at	0.0209	0.00145	4.1417	-1.26299	1.34951	PPIL4	peptidylprolyl isomerase like 4	Upregulated
	389	205795_at	0.111	0.0204	2.68088	-3.89568	1.34863	NRXN3	neurexin 3	Upregulated
	390	226245_at	0.000217	1.2e-06	9.11502	5.92463	1.34784	KCTD1	potassium channel tetramerization domain containing 1	Upregulated
	391	204742_s_at	0.0226	0.00164	4.07356	-1.38414	1.34676	PDS5B	PDS5 cohesin associated factor B	Upregulated
	392	213761_at	0.0341	0.00314	3.70858	-2.03934	1.34434	MDM1	Mdm1 nuclear protein	Upregulated
	393	227921_at	0.00145	2.14e-05	6.82419	3.03297	1.34412	LOC105379499///FLJ45482	uncharacterized LOC105379499///uncharacterized LOC645566	Upregulated
	394	230588_s_at	0.0125	0.000655	4.60353	-0.454521	1.34403	LOC730268///LOC285074	anaphase-promoting complex subunit 1-like///anaphase promoting complex subunit 1 pseudogene	Upregulated
	395	201761_at	0.000948	1.1e-05	7.30932	3.70153	1.34184	MTHFD2	methylenetetrahydrofolate dehydrogenase (NADP+ dependent) 2, methenyltetrahydrofolate cyclohydrolase	Upregulated
	396	228771_at	0.0256	0.002	3.9605	-1.58604	1.34093	GRK3	G protein-coupled receptor kinase 3	Upregulated
	397	205016_at	0.0046	0.000131	5.59151	1.18409	1.34001	TGFA	transforming growth factor alpha	Upregulated
	398	212131_at	0.000461	3.72e-06	8.15945	4.79783	1.33957	LSM14A	LSM14A, mRNA processing body assembly factor	Upregulated
	399	236192_at	0.00285	6e-05	6.10538	1.98154	1.33853	HOOK3	hook microtubule tethering protein 3	Upregulated
	400	212482_at	0.00426	0.000116	5.66937	1.30737	1.33688	RMND5A	required for meiotic nuclear division 5 homolog A	Upregulated
	401	228751_at	0.0621	0.00818	3.18085	-2.99682	1.33673	CLK4	CDC like kinase 4	Upregulated
	402	225902_at	0.00258	5.16e-05	6.20712	2.13488	1.33454	PPIG	peptidylprolyl isomerase G	Upregulated
	403	225438_at	0.0164	0.000999	4.35665	-0.883803	1.3339	NUDCD1	NudC domain containing 1	Upregulated
	404	227952_at	0.172	0.0412	2.29477	-4.56571	1.33346	ZNF595	zinc finger protein 595	Upregulated
	405	219274_at	0.00255	5.08e-05	6.21846	2.15187	1.33183	TSPAN12	tetraspanin 12	Upregulated
	406	1553613_s_at	0.109	0.0198	2.69948	-3.8627	1.32805	FOXC1	forkhead box C1	Upregulated
	407	216595_at	0.0202	0.00138	4.17088	-1.21124	1.32551	FAM186A	family with sequence similarity 186 member A	Upregulated
	408	219347_at	0.00163	2.57e-05	6.69139	2.84427	1.3237	NUDT15	nudix hydrolase 15	Upregulated
	409	218157_x_at	0.0301	0.00258	3.81704	-1.84367	1.323	CDC42SE1	CDC42 small effector 1	Upregulated
	410	37577_at	0.016	0.00096	4.37957	-0.843647	1.32283	ARHGAP19	Rho GTPase activating protein 19	Upregulated
	411	235902_at	0.012	0.000611	4.64461	-0.383794	1.32249	HERC2P7	hect domain and RLD 2 pseudogene 7	Upregulated
	412	229664_at	0.000809	8.69e-06	7.49132	3.94412	1.32091	MAPK8	mitogen-activated protein kinase 8	Upregulated
	413	1565483_at	0.0508	0.00599	3.35159	-2.68673	1.31955	EGFR	epidermal growth factor receptor	Upregulated
	414	239153_at	0.0209	0.00145	4.14118	-1.26391	1.31891	HOTAIR	HOX transcript antisense RNA	Upregulated
	415	235085_at	0.0119	0.000604	4.65094	-0.372918	1.31421	SGK223	homolog of rat pragma of Rnd2	Upregulated
	416	238026_at	0.0123	0.000636	4.621	-0.424423	1.31304	RPL35A	ribosomal protein L35a	Upregulated
	417	221505_at	0.000713	7.08e-06	7.64917	4.15097	1.31254	ANP32E	acidic nuclear phosphoprotein 32 family member E	Upregulated
	418	219389_at	0.00264	5.37e-05	6.1807	2.0952	1.31178	SUSD4	sushi domain containing 4	Upregulated
	419	226895_at	0.0122	0.000623	4.63255	-0.404528	1.31124	NFIC	nuclear factor I C	Upregulated
	420	242294_at	0.0064	0.000222	5.25867	0.647152	1.31025	FBXO45	F-box protein 45	Upregulated
	421	225667_s_at	0.143	0.0305	2.46167	-4.27992	1.30894	FAM84A	family with sequence similarity 84 member A	Upregulated
	422	35201_at	0.0972	0.0166	2.7963	-3.6903	1.30767	HNRNPL	heterogeneous nuclear ribonucleoprotein L	Upregulated
	423	235165_at	0.0415	0.0043	3.53343	-2.35652	1.30691	PARD6B	par-6 family cell polarity regulator beta	Upregulated
	424	224521_s_at	0.00664	0.000235	5.22355	0.589584	1.30613	CCDC77	coiled-coil domain containing 77	Upregulated
	425	218422_s_at	0.0586	0.0075	3.22834	-2.91062	1.30555	RBM26	RNA binding motif protein 26	Upregulated
	426	200947_s_at	0.0378	0.00371	3.61579	-2.20723	1.3053	GLUD1	glutamate dehydrogenase 1	Upregulated
	427	228280_at	0.00689	0.00025	5.18491	0.526029	1.30373	ZC3HAV1L	zinc finger CCCH-type containing, antiviral 1 like	Upregulated
	428	225407_at	0.000259	1.6e-06	8.86466	5.63956	1.30287	MBP	myelin basic protein	Upregulated
	429	202072_at	0.128	0.0256	2.55828	-4.11167	1.30227	HNRNPL	heterogeneous nuclear ribonucleoprotein L	Upregulated
	430	226077_at	0.0417	0.00433	3.52915	-2.3643	1.30157	RNF145	ring finger protein 145	Upregulated
	431	225892_at	0.0121	0.00062	4.63586	-0.398836	1.30124	IREB2	iron responsive element binding protein 2	Upregulated
	432	234986_at	0.0188	0.00122	4.2417	-1.086	1.30106	GCLM	glutamate-cysteine ligase modifier subunit	Upregulated
	433	226869_at	0.00108	1.34e-05	7.16387	3.50447	1.30087	MEGF6	multiple EGF like domains 6	Upregulated
	434	230178_s_at	0.00339	7.86e-05	5.92563	1.70697	1.30083	ELP2	elongator acetyltransferase complex subunit 2	Upregulated
	435	209119_x_at	0.0583	0.00744	3.2329	-2.90233	1.30053	NR2F2	nuclear receptor subfamily 2 group F member 2	Upregulated
	436	212731_at	0.00103	1.27e-05	7.20563	3.56134	1.29995	ANKRD46	ankyrin repeat domain 46	Upregulated
	437	227282_at	0.17	0.0405	2.30363	-4.55072	1.29932	PCDH19	protocadherin 19	Upregulated
	438	219489_s_at	0.00134	1.93e-05	6.89813	3.13696	1.29522	NXN	nucleoredoxin	Upregulated
	439	204867_at	0.0128	0.000683	4.57842	-0.497856	1.29474	GCHFR	GTP cyclohydrolase I feedback regulator	Upregulated
	440	205477_s_at	0.00181	3.03e-05	6.57641	2.67888	1.29439	AMBP	alpha-1-microglobulin/bikunin precursor	Upregulated
	441	219451_at	0.0174	0.00109	4.30511	-0.974291	1.2928	MSRB2	methionine sulfoxide reductase B2	Upregulated
	442	235545_at	0.00266	5.43e-05	6.1735	2.08437	1.29212	DEPDC1	DEP domain containing 1	Upregulated
	443	225225_at	0.000252	1.51e-06	8.91661	5.6993	1.29064	OIP5-AS1	OIP5 antisense RNA 1	Upregulated
	444	205055_at	0.0057	0.000186	5.3695	0.827703	1.28861	ITGAE	integrin subunit alpha E	Upregulated
	445	209094_at	0.000352	2.47e-06	8.49864	5.21	1.28859	DDAH1	dimethylarginine dimethylaminohydrolase 1	Upregulated
	446	201612_at	0.0115	0.000575	4.68058	-0.322027	1.28825	ALDH9A1	aldehyde dehydrogenase 9 family member A1	Upregulated
	447	218922_s_at	0.00149	2.25e-05	6.78594	2.97888	1.28706	CERS4	ceramide synthase 4	Upregulated
	448	229017_s_at	0.00406	0.000108	5.72007	1.38719	1.28547	DSTYK	dual serine/threonine and tyrosine protein kinase	Upregulated
	449	210562_at	0.057	0.00717	3.25283	-2.86615	1.28395	GREB1	growth regulation by estrogen in breast cancer 1	Upregulated
	450	227429_at	0.000786	8.29e-06	7.527	3.99116	1.28316	CRACR2B	calcium release activated channel regulator 2B	Upregulated
	451	226267_at	0.00457	0.000129	5.6011	1.19931	1.2814	JDP2	Jun dimerization protein 2	Upregulated
	452	215343_at	0.00133	1.91e-05	6.90337	3.14431	1.28133	CCDC88C	coiled-coil domain containing 88C	Upregulated
	453	229298_at	0.0262	0.00208	3.93765	-1.62698	1.28093	KBTBD7	kelch repeat and BTB domain containing 7	Upregulated
	454	239355_at	0.00332	7.59e-05	5.9489	1.74277	1.28035	GMCL1	germ cell-less, spermatogenesis associated 1	Upregulated
	455	1553696_s_at	0.0233	0.00171	4.04746	-1.43065	1.27982	ZNF569	zinc finger protein 569	Upregulated
	456	223822_at	0.00413	0.000111	5.69791	1.35235	1.27942	SUSD4	sushi domain containing 4	Upregulated
	457	232069_at	0.00763	0.000295	5.0834	0.358098	1.27934	KIF26A	kinesin family member 26A	Upregulated
	458	202534_x_at	0.00647	0.000225	5.25014	0.633179	1.27934	DHFR	dihydrofolate reductase	Upregulated
	459	220987_s_at	0.00477	0.00014	5.55195	1.12109	1.27913	NUAK2///AKIP1	NUAK family kinase 2///A-kinase interacting protein 1	Upregulated
	460	223542_at	0.0114	0.000566	4.68982	-0.306188	1.27808	SLF1	SMC5-SMC6 complex localization factor 1	Upregulated
	461	227384_s_at	0.0988	0.017	2.78249	-3.71495	1.27808	LOC727820	uncharacterized LOC727820	Upregulated
	462	1558251_a_at	0.167	0.0395	2.3186	-4.52533	1.27644	ZNF417///ZNF587	zinc finger protein 417///zinc finger protein 587	Upregulated
	463	204578_at	0.000643	6.17e-06	7.75594	4.28906	1.27643	PPIP5K1	diphosphoinositol pentakisphosphate kinase 1	Upregulated
	464	205141_at	0.000943	1.09e-05	7.3203	3.71629	1.27513	ANG	angiogenin	Upregulated
	465	231164_at	0.0103	0.000482	4.78565	-0.142574	1.27511	ABCA17P	ATP binding cassette subfamily A member 17, pseudogene	Upregulated
	466	232194_at	0.02	0.00136	4.17964	-1.19572	1.2742	METTL4	methyltransferase like 4	Upregulated
	467	236396_at	0.00579	0.000189	5.35861	0.810044	1.27354	LOC101927263	uncharacterized LOC101927263	Upregulated
	468	204859_s_at	0.000687	6.69e-06	7.69238	4.20703	1.27315	APAF1	apoptotic peptidase activating factor 1	Upregulated
	469	225238_at	0.0915	0.015	2.84965	-3.59482	1.27311	MSI2	musashi RNA binding protein 2	Upregulated
	470	210108_at	0.00886	0.00038	4.92871	0.099466	1.27267	CACNA1D	calcium voltage-gated channel subunit alpha1 D	Upregulated
	471	226287_at	0.0243	0.00183	4.01197	-1.494	1.27093	CCDC34	coiled-coil domain containing 34	Upregulated
	472	235728_at	0.0389	0.00389	3.58934	-2.25514	1.26952	ZFP3	ZFP3 zinc finger protein	Upregulated
	473	230639_at	0.00667	0.000239	5.214	0.573893	1.2693	ICA1	islet cell autoantigen 1	Upregulated
	474	235542_at	0.00555	0.000178	5.39699	0.872214	1.26794	TET3	tet methylcytosine dioxygenase 3	Upregulated
	475	212317_at	0.0114	0.000568	4.68798	-0.309351	1.26748	TNPO3	transportin 3	Upregulated
	476	229891_x_at	0.0161	0.00097	4.37399	-0.853418	1.26645	GPALPP1	GPALPP motifs containing 1	Upregulated
	477	223381_at	0.00229	4.22e-05	6.34418	2.33907	1.26561	NUF2	NUF2, NDC80 kinetochore complex component	Upregulated
	478	222164_at	0.0116	0.000579	4.67603	-0.329834	1.26511	FGFR1	fibroblast growth factor receptor 1	Upregulated
	479	225703_at	0.0196	0.00131	4.20004	-1.15962	1.265	FBRSL1	fibrosin like 1	Upregulated
	480	214764_at	0.0133	0.000723	4.54498	-0.555672	1.26362	RRP15	ribosomal RNA processing 15 homolog	Upregulated
	481	223422_s_at	0.00434	0.00012	5.64864	1.27464	1.2624	ARHGAP24	Rho GTPase activating protein 24	Upregulated
	482	222565_s_at	0.00253	4.94e-05	6.23657	2.17898	1.26164	PRKD3	protein kinase D3	Upregulated
	483	228255_at	0.00286	6.03e-05	6.10162	1.97585	1.26068	TMEM237	transmembrane protein 237	Upregulated
	484	213600_at	0.0343	0.00316	3.70385	-2.04789	1.26007	SIPA1L3	signal induced proliferation associated 1 like 3	Upregulated
	485	211778_s_at	0.00225	4.11e-05	6.36289	2.36673	1.25963	OVOL2	ovo like zinc finger 2	Upregulated
	486	222895_s_at	0.000456	3.66e-06	8.17234	4.81374	1.25945	BCL11B	B-cell CLL/lymphoma 11B	Upregulated
	487	205031_at	0.00301	6.54e-05	6.04774	1.89401	1.25915	EFNB3	ephrin B3	Upregulated
	488	226352_at	0.0517	0.00617	3.33488	-2.71709	1.25913	JMY	junction mediating and regulatory protein, p53 cofactor	Upregulated
	489	226449_at	0.00523	0.000162	5.4553	0.966278	1.25892	CEP120	centrosomal protein 120	Upregulated
	490	214221_at	0.00398	0.000104	5.74294	1.42308	1.25867	ALMS1	ALMS1, centrosome and basal body associated protein	Upregulated
	491	235199_at	0.0413	0.00428	3.53659	-2.35079	1.25751	RNF125	ring finger protein 125	Upregulated
	492	224874_at	0.00025	1.48e-06	8.93631	5.72187	1.2575	POLR1D	RNA polymerase I subunit D	Upregulated
	493	209662_at	0.00392	0.000102	5.75713	1.44529	1.25624	CETN3	centrin 3	Upregulated
	494	227600_at	0.00121	1.63e-05	7.01866	3.30485	1.25564	MRPS30	mitochondrial ribosomal protein S30	Upregulated
	495	219999_at	0.0529	0.00639	3.31573	-2.75189	1.255	MAN2A2	mannosidase alpha class 2A member 2	Upregulated
	496	232293_at	0.008	0.00032	5.03379	0.275511	1.25446	LCORL	ligand dependent nuclear receptor corepressor like	Upregulated
	497	228729_at	0.000353	2.49e-06	8.49226	5.20238	1.25324	CCNB1	cyclin B1	Upregulated
	498	242289_at	0.0145	0.000821	4.47104	-0.684017	1.25212	MRPL42	mitochondrial ribosomal protein L42	Upregulated
	499	235046_at	0.043	0.00456	3.5007	-2.41591	1.25191	INPP4B	inositol polyphosphate-4-phosphatase type II B	Upregulated
	500	222108_at	0.00767	0.000297	5.07918	0.351094	1.25104	AMIGO2	adhesion molecule with Ig like domain 2	Upregulated
	501	204998_s_at	0.00833	0.000344	4.9888	0.200316	1.25055	ATF5	activating transcription factor 5	Upregulated
	502	229025_s_at	0.00696	0.000254	5.17473	0.509257	1.25029	IMMP1L	inner mitochondrial membrane peptidase subunit 1	Upregulated
	503	1558102_at	0.0233	0.00172	4.04523	-1.43463	1.24986	HDGFRP3	hepatoma-derived growth factor, related protein 3	Upregulated
	504	207574_s_at	0.0254	0.00197	3.96813	-1.57238	1.24881	GADD45B	growth arrest and DNA damage inducible beta	Upregulated
	505	230151_at	0.00311	6.94e-05	6.00844	1.83404	1.24875	SPRYD7	SPRY domain containing 7	Upregulated
	506	235918_x_at	0.0661	0.00898	3.13001	-3.08901	1.24842	CEP97	centrosomal protein 97	Upregulated
	507	242584_at	0.0163	0.000982	4.36673	-0.866131	1.24796	FAM161A	family with sequence similarity 161 member A	Upregulated
	508	227386_s_at	0.0357	0.00337	3.66812	-2.11249	1.24651	TMEM200B	transmembrane protein 200B	Upregulated
	509	226721_at	0.00862	0.000364	4.95456	0.142917	1.24587	DPY19L4	dpy-19 like 4 (C. elegans)	Upregulated
	510	227542_at	0.0073	0.000274	5.12803	0.432119	1.24579	SOCS6	suppressor of cytokine signaling 6	Upregulated
	511	205780_at	0.00604	0.000204	5.31258	0.73519	1.24398	BIK	BCL2 interacting killer	Upregulated
	512	212190_at	0.0785	0.0118	2.9803	-3.35981	1.24382	SERPINE2	serpin family E member 2	Upregulated
	513	203741_s_at	0.00826	0.000338	4.99906	0.217497	1.24131	ADCY7	adenylate cyclase 7	Upregulated
	514	218170_at	0.00363	8.92e-05	5.84197	1.57757	1.24014	ISOC1	isochorismatase domain containing 1	Upregulated
	515	238477_at	0.011	0.000539	4.71903	-0.256195	1.2398	KIF1C	kinesin family member 1C	Upregulated
	516	226829_at	0.141	0.0301	2.46921	-4.26686	1.2397	AFAP1L2	actin filament associated protein 1 like 2	Upregulated
	517	222163_s_at	0.00371	9.24e-05	5.81858	1.5412	1.23706	SPATA5L1	spermatogenesis associated 5 like 1	Upregulated
	518	224722_at	0.00377	9.48e-05	5.80211	1.51555	1.23603	MIB1	mindbomb E3 ubiquitin protein ligase 1	Upregulated
	519	201055_s_at	0.00443	0.000124	5.628	1.24197	1.23525	HNRNPA0	heterogeneous nuclear ribonucleoprotein A0	Upregulated
	520	223694_at	0.0484	0.00552	3.39607	-2.60593	1.2352	TRIM7	tripartite motif containing 7	Upregulated
	521	223961_s_at	0.00101	1.22e-05	7.23533	3.60165	1.23503	CISH	cytokine inducible SH2 containing protein	Upregulated
	522	218933_at	0.00101	1.21e-05	7.23787	3.60508	1.23447	SPATA5L1	spermatogenesis associated 5 like 1	Upregulated
	523	224653_at	0.00169	2.71e-05	6.65452	2.79144	1.23442	EIF4EBP2	eukaryotic translation initiation factor 4E binding protein 2	Upregulated
	524	214308_s_at	0.00983	0.000446	4.83266	-0.062735	1.23423	HGD	homogentisate 1,2-dioxygenase	Upregulated
	525	228711_at	0.00841	0.00035	4.97835	0.182817	1.2337	LOC101929740///ZNF37A	zinc finger protein 761-like///zinc finger protein 37A	Upregulated
	526	225588_s_at	0.0481	0.00545	3.40279	-2.59373	1.23345	TMEM129	transmembrane protein 129	Upregulated
	527	228972_at	0.0151	0.000876	4.43278	-0.750674	1.23337	PITPNA-AS1	PITPNA antisense RNA 1	Upregulated
	528	223257_at	0.0148	0.00085	4.45031	-0.720103	1.23304	G2E3	G2/M-phase specific E3 ubiquitin protein ligase	Upregulated
	529	241224_x_at	0.00259	5.2e-05	6.20271	2.12825	1.23076	DSCR8	Down syndrome critical region 8	Upregulated
	530	227369_at	0.00347	8.22e-05	5.89564	1.6607	1.23048	SERBP1	SERPINE1 mRNA binding protein 1	Upregulated
	531	209691_s_at	0.0159	0.000947	4.38789	-0.829093	1.22999	DOK4	docking protein 4	Upregulated
	532	213264_at	0.00036	2.56e-06	8.468	5.17334	1.22676	PCBP2	poly(rC) binding protein 2	Upregulated
	533	204492_at	0.0316	0.00278	3.77637	-1.91697	1.22665	ARHGAP11A	Rho GTPase activating protein 11A	Upregulated
	534	218212_s_at	0.00726	0.000271	5.1347	0.443155	1.22648	MOCS2	molybdenum cofactor synthesis 2	Upregulated
	535	211976_at	0.00307	6.79e-05	6.02212	1.85494	1.2262	NUDT3	nudix hydrolase 3	Upregulated
	536	204041_at	0.121	0.0235	2.60525	-4.02922	1.22422	MAOB	monoamine oxidase B	Upregulated
	537	242342_at	0.000125	5.15e-07	9.89008	6.76455	1.22331	GUCY1A2	guanylate cyclase 1 soluble subunit alpha 2	Upregulated
	538	214097_at	0.00292	6.25e-05	6.07796	1.93996	1.22303	RPS21	ribosomal protein S21	Upregulated
	539	222001_x_at	0.00928	0.000409	4.88477	0.025418	1.22301	LINC00623///LINC00869	long intergenic non-protein coding RNA 623///long intergenic non-protein coding RNA 869	Upregulated
	540	205871_at	0.0898	0.0146	2.8643	-3.56854	1.22235	PLGLB1///PLGLB2	plasminogen-like B1///plasminogen-like B2	Upregulated
	541	205260_s_at	0.00361	8.8e-05	5.85088	1.5914	1.2208	ACYP1	acylphosphatase 1	Upregulated
	542	223465_at	0.045	0.0049	3.46163	-2.48684	1.22026	COL4A3BP	collagen type IV alpha 3 binding protein	Upregulated
	543	229050_s_at	0.00161	2.53e-05	6.70297	2.86082	1.2196	SNORA17B///SNORA17A///SNHG7	small nucleolar RNA, H/ACA box 17B///small nucleolar RNA, H/ACA box 17A///small nucleolar RNA host gene 7	Upregulated
	544	224975_at	0.00667	0.000237	5.21863	0.581493	1.21806	NFIA	nuclear factor I A	Upregulated
	545	202384_s_at	0.00472	0.000137	5.56435	1.14086	1.21781	TCOF1	treacle ribosome biogenesis factor 1	Upregulated
	546	225517_at	0.00154	2.36e-05	6.75359	2.93296	1.21767	ZNF770	zinc finger protein 770	Upregulated
	547	236431_at	0.0185	0.00119	4.25494	-1.06263	1.21383	U2SURP	U2 snRNP associated SURP domain containing	Upregulated
	548	201449_at	0.0427	0.00451	3.50775	-2.40312	1.21303	TIA1	TIA1 cytotoxic granule-associated RNA binding protein	Upregulated
	549	228039_at	0.000751	7.64e-06	7.59004	4.07387	1.21214	DDX46	DEAD-box helicase 46	Upregulated
	550	206752_s_at	0.00768	0.000299	5.07518	0.344433	1.2119	DFFB	DNA fragmentation factor subunit beta	Upregulated
	551	225527_at	0.031	0.0027	3.79271	-1.8875	1.21165	CEBPG	CCAAT/enhancer binding protein gamma	Upregulated
	552	226408_at	0.00103	1.25e-05	7.21871	3.5791	1.21086	TEAD2	TEA domain transcription factor 2	Upregulated
	553	205310_at	0.0104	0.000498	4.76668	-0.174863	1.21012	FBXO46	F-box protein 46	Upregulated
	554	229126_at	0.0303	0.00261	3.81123	-1.85414	1.21005	TMEM19	transmembrane protein 19	Upregulated
	555	224894_at	0.00185	3.09e-05	6.56059	2.65597	1.20986	YAP1	Yes associated protein 1	Upregulated
	556	228400_at	0.000254	1.53e-06	8.90545	5.68649	1.20947	SHROOM3	shroom family member 3	Upregulated
	557	222113_s_at	0.000536	4.66e-06	7.97774	4.57125	1.20653	EPS15L1	epidermal growth factor receptor pathway substrate 15 like 1	Upregulated
	558	211833_s_at	0.00374	9.37e-05	5.80943	1.52696	1.20581	BAX	BCL2 associated X, apoptosis regulator	Upregulated
	559	217856_at	0.00146	2.17e-05	6.8134	3.01773	1.2056	RBM8A	RNA binding motif protein 8A	Upregulated
	560	212205_at	0.00511	0.000157	5.47519	0.998245	1.20484	H2AFV	H2A histone family member V	Upregulated
	561	223507_at	0.00549	0.000175	5.40764	0.889422	1.20469	CLPX	caseinolytic mitochondrial matrix peptidase chaperone subunit	Upregulated
	562	218733_at	0.0424	0.00445	3.51498	-2.39001	1.20437	MSL2	male-specific lethal 2 homolog (Drosophila)	Upregulated
	563	202060_at	0.00211	3.78e-05	6.42082	2.45206	1.20421	CTR9	CTR9 homolog, Paf1/RNA polymerase II complex component	Upregulated
	564	201545_s_at	0.0287	0.0024	3.85741	-1.77103	1.20325	BCL2L2-PABPN1///PABPN1	BCL2L2-PABPN1 readthrough///poly(A) binding protein nuclear 1	Upregulated
	565	226697_at	0.182	0.045	2.24525	-4.64913	1.20209	FAM114A1	family with sequence similarity 114 member A1	Upregulated
	566	213736_at	0.0547	0.00676	3.28516	-2.80742	1.20172	COX5B	cytochrome c oxidase subunit 5B	Upregulated
	567	217951_s_at	0.0909	0.0149	2.85422	-3.58662	1.19883	PHF3	PHD finger protein 3	Upregulated
	568	206209_s_at	0.0475	0.00535	3.41357	-2.57413	1.19823	CA4	carbonic anhydrase 4	Upregulated
	569	212553_at	0.0244	0.00184	4.00668	-1.50344	1.19635	RPRD2	regulation of nuclear pre-mRNA domain containing 2	Upregulated
	570	218875_s_at	0.0057	0.000185	5.37143	0.830837	1.1947	FBXO5	F-box protein 5	Upregulated
	571	242738_s_at	0.045	0.00491	3.46099	-2.488	1.1941	ZFHX3	zinc finger homeobox 3	Upregulated
	572	228520_s_at	0.09	0.0147	2.86284	-3.57117	1.19397	APLP2	amyloid beta precursor like protein 2	Upregulated
	573	213032_at	0.0513	0.00608	3.34271	-2.70288	1.1931	NFIB	nuclear factor I B	Upregulated
	574	203458_at	0.000945	1.1e-05	7.31535	3.70964	1.19303	SPR	sepiapterin reductase (7,8-dihydrobiopterin:NADP+ oxidoreductase)	Upregulated
	575	1552689_at	0.0167	0.00102	4.3457	-0.903003	1.1905	CASKIN1	CASK interacting protein 1	Upregulated
	576	226568_at	0.0292	0.00245	3.8453	-1.79281	1.18996	FAM102B	family with sequence similarity 102 member B	Upregulated
	577	226358_at	0.014	0.000779	4.50128	-0.631459	1.18949	APH1B	aph-1 homolog B, gamma-secretase subunit	Upregulated
	578	1556876_s_at	0.00247	4.78e-05	6.2598	2.21368	1.18917	LOC101930578///TPTE2P2	uncharacterized LOC101930578///transmembrane phosphoinositide 3-phosphatase and tensin homolog 2 pseudogene 2	Upregulated
	579	204142_at	0.00492	0.000145	5.52529	1.07852	1.18857	ENOSF1	enolase superfamily member 1	Upregulated
	580	230724_s_at	0.00919	0.000403	4.89361	0.040341	1.18673	C11orf57	chromosome 11 open reading frame 57	Upregulated
	581	203909_at	0.00313	7e-05	6.00209	1.82433	1.18645	SLC9A6	solute carrier family 9 member A6	Upregulated
	582	222275_at	0.00022	1.23e-06	9.09525	5.90238	1.18631	MRPS30	mitochondrial ribosomal protein S30	Upregulated
	583	234192_s_at	0.0163	0.000985	4.36474	-0.869625	1.18596	GKAP1	G kinase anchoring protein 1	Upregulated
	584	222424_s_at	0.0204	0.0014	4.16327	-1.22473	1.18502	NUCKS1	nuclear casein kinase and cyclin dependent kinase substrate 1	Upregulated
	585	204235_s_at	0.00852	0.000358	4.96499	0.160416	1.18422	GULP1	GULP, engulfment adaptor PTB domain containing 1	Upregulated
	586	227117_at	0.00046	3.7e-06	8.16307	4.8023	1.18393	XPOT	exportin for tRNA	Upregulated
	587	201904_s_at	0.0225	0.00163	4.07753	-1.37707	1.18372	CTDSPL	CTD small phosphatase like	Upregulated
	588	239903_at	0.000699	6.89e-06	7.67009	4.17815	1.18302	TPBG	trophoblast glycoprotein	Upregulated
	589	242887_at	0.00669	0.00024	5.21085	0.568725	1.18187	KCMF1	potassium channel modulatory factor 1	Upregulated
	590	1555882_at	0.00878	0.000376	4.93586	0.111498	1.18134	SPIN3	spindlin family member 3	Upregulated
	591	226881_at	0.00271	5.57e-05	6.15537	2.05707	1.17969	GRPEL2	GrpE like 2, mitochondrial	Upregulated
	592	204400_at	0.0172	0.00107	4.3181	-0.951448	1.17952	EFS	embryonal Fyn-associated substrate	Upregulated
	593	1559535_s_at	0.0195	0.0013	4.20587	-1.1493	1.1794	LOC100996419	uncharacterized LOC100996419	Upregulated
	594	233396_s_at	0.00917	0.000401	4.89603	0.044415	1.17891	PET117///KAT14	PET117 homolog///lysine acetyltransferase 14	Upregulated
	595	218401_s_at	0.126	0.025	2.57157	-4.08838	1.17845	ZNF281	zinc finger protein 281	Upregulated
	596	226730_s_at	0.0751	0.011	3.01941	-3.28919	1.17667	USP37	ubiquitin specific peptidase 37	Upregulated
	597	212554_at	0.000323	2.15e-06	8.61569	5.34906	1.17579	CAP2	CAP, adenylate cyclase-associated protein, 2 (yeast)	Upregulated
	598	209230_s_at	0.164	0.038	2.3388	-4.49099	1.17443	NUPR1	nuclear protein 1, transcriptional regulator	Upregulated
	599	235766_x_at	0.00363	8.92e-05	5.84209	1.57775	1.17392	RAB27A	RAB27A, member RAS oncogene family	Upregulated
	600	225935_at	0.0191	0.00125	4.22557	-1.11447	1.17357	CUX1	cut like homeobox 1	Upregulated
	601	226991_at	0.0433	0.00463	3.49331	-2.42933	1.17321	NFATC2	nuclear factor of activated T-cells 2	Upregulated
	602	226826_at	0.00163	2.57e-05	6.69209	2.84526	1.17285	LSM11	LSM11, U7 small nuclear RNA associated	Upregulated
	603	223513_at	0.00257	5.12e-05	6.21223	2.14253	1.17263	CENPJ	centromere protein J	Upregulated
	604	226426_at	0.00908	0.000394	4.90615	0.061475	1.17233	ADNP	activity dependent neuroprotector homeobox	Upregulated
	605	229204_at	0.0099	0.000452	4.82352	-0.078236	1.17185	HP1BP3	heterochromatin protein 1 binding protein 3	Upregulated
	606	219733_s_at	0.000323	2.17e-06	8.60823	5.34025	1.17057	SLC27A5	solute carrier family 27 member 5	Upregulated
	607	1552947_x_at	0.00112	1.41e-05	7.12478	3.45101	1.16913	ZNF114	zinc finger protein 114	Upregulated
	608	231855_at	0.0225	0.00163	4.07457	-1.38234	1.16785	KIAA1524	KIAA1524	Upregulated
	609	218633_x_at	0.00415	0.000112	5.69384	1.34595	1.16779	ABHD10	abhydrolase domain containing 10	Upregulated
	610	227822_at	0.0198	0.00133	4.19183	-1.17414	1.16734	ZNF605	zinc finger protein 605	Upregulated
	611	210053_at	0.00367	9.04e-05	5.83332	1.56412	1.16637	TAF5	TATA-box binding protein associated factor 5	Upregulated
	612	217627_at	0.0623	0.00821	3.17906	-3.00005	1.16598	ZNF573	zinc finger protein 573	Upregulated
	613	221954_at	0.000503	4.25e-06	8.05293	4.66549	1.16575	OSER1	oxidative stress responsive serine rich 1	Upregulated
	614	211596_s_at	0.00492	0.000145	5.52565	1.0791	1.16539	LRIG1	leucine rich repeats and immunoglobulin like domains 1	Upregulated
	615	201906_s_at	0.0255	0.00199	3.96328	-1.58107	1.16407	CTDSPL	CTD small phosphatase like	Upregulated
	616	239521_at	0.00501	0.000151	5.50166	1.0407	1.16372	MFI2-AS1	MFI2 antisense RNA 1	Upregulated
	617	243166_at	0.0552	0.00684	3.27821	-2.82004	1.16251	SLC30A5	solute carrier family 30 member 5	Upregulated
	618	233898_s_at	0.0693	0.00966	3.09023	-3.16108	1.1622	FGFR1OP2	FGFR1 oncogene partner 2	Upregulated
	619	209191_at	0.0155	0.00092	4.40487	-0.7994	1.16164	TUBB6	tubulin beta 6 class V	Upregulated
	620	229969_at	0.00981	0.000445	4.83411	-0.060291	1.16057	SEC63	SEC63 homolog, protein translocation regulator	Upregulated
	621	226806_s_at	0.0137	0.000757	4.51856	-0.601454	1.16019	NFIA	nuclear factor I A	Upregulated
	622	210981_s_at	0.00351	8.36e-05	5.88427	1.64311	1.16014	GRK6	G protein-coupled receptor kinase 6	Upregulated
	623	243463_s_at	0.105	0.0186	2.7335	-3.80227	1.15998	RIT1	Ras like without CAAX 1	Upregulated
	624	225011_at	0.0041	0.000109	5.71054	1.37222	1.15952	PRKAR2A	protein kinase cAMP-dependent type II regulatory subunit alpha	Upregulated
	625	228120_at	0.0135	0.000739	4.53237	-0.57753	1.15931	AGO1	argonaute 1, RISC catalytic component	Upregulated
	626	228797_at	0.00238	4.5e-05	6.3013	2.27547	1.15867	NLN	neurolysin	Upregulated
	627	1556316_s_at	0.0508	0.006	3.35021	-2.68924	1.15827	MIF-AS1	MIF antisense RNA 1	Upregulated
	628	225735_at	0.0171	0.00106	4.31999	-0.948123	1.15741	ANKRD50	ankyrin repeat domain 50	Upregulated
	629	36612_at	0.0831	0.0129	2.93108	-3.44851	1.15662	FAM168A	family with sequence similarity 168 member A	Upregulated
	630	226720_at	0.0155	0.00091	4.41093	-0.78882	1.1563	PWWP2A	PWWP domain containing 2A	Upregulated
	631	203852_s_at	0.00829	0.000342	4.99268	0.206809	1.15569	SMN2///SMN1	survival of motor neuron 2, centromeric///survival of motor neuron 1, telomeric	Upregulated
	632	227531_at	0.00392	0.000101	5.75852	1.44747	1.15426	CLOCK	clock circadian regulator	Upregulated
	633	204724_s_at	0.00148	2.23e-05	6.79212	2.98763	1.1542	COL9A3	collagen type IX alpha 3 chain	Upregulated
	634	226261_at	0.00894	0.000385	4.92065	0.08591	1.15411	ZNRF2	zinc and ring finger 2, E3 ubiquitin protein ligase	Upregulated
	635	213128_s_at	0.00969	0.000436	4.84542	-0.041118	1.15404	UBE3A	ubiquitin protein ligase E3A	Upregulated
	636	91816_f_at	0.0356	0.00336	3.67029	-2.10856	1.1539	MEX3D	mex-3 RNA binding family member D	Upregulated
	637	227132_at	0.00215	3.87e-05	6.40503	2.42885	1.15381	ZNF706	zinc finger protein 706	Upregulated
	638	219800_s_at	0.00731	0.000275	5.1265	0.429571	1.15339	THNSL1	threonine synthase like 1	Upregulated
	639	212738_at	0.00806	0.000327	5.02029	0.25298	1.15309	ARHGAP19	Rho GTPase activating protein 19	Upregulated
	640	204099_at	0.0132	0.000712	4.55429	-0.539559	1.15296	SMARCD3	SWI/SNF related, matrix associated, actin dependent regulator of chromatin, subfamily d, member 3	Upregulated
	641	218330_s_at	0.0329	0.00295	3.74166	-1.97959	1.15268	NAV2	neuron navigator 2	Upregulated
	642	202419_at	0.0754	0.0111	3.01598	-3.29539	1.1523	KDSR	3-ketodihydrosphingosine reductase	Upregulated
	643	223282_at	0.00032	2.11e-06	8.62886	5.3646	1.15131	TSHZ1	teashirt zinc finger homeobox 1	Upregulated
	644	214395_x_at	0.0516	0.00615	3.33702	-2.71321	1.15034	EEF1D	eukaryotic translation elongation factor 1 delta	Upregulated
	645	209152_s_at	0.00696	0.000254	5.17472	0.509244	1.1501	TCF3	transcription factor 3	Upregulated
	646	225348_at	0.00805	0.000326	5.02171	0.255352	1.15008	SRSF10	serine and arginine rich splicing factor 10	Upregulated
	647	219756_s_at	0.000609	5.76e-06	7.80996	4.35836	1.14968	POF1B	premature ovarian failure, 1B	Upregulated
	648	208740_at	0.000497	4.16e-06	8.06977	4.68651	1.14956	SAP18	Sin3A associated protein 18	Upregulated
	649	212946_at	0.00224	4.08e-05	6.36744	2.37345	1.1482	VWA8	von Willebrand factor A domain containing 8	Upregulated
	650	213397_x_at	0.0369	0.00356	3.63775	-2.16746	1.14804	RNASE4	ribonuclease A family member 4	Upregulated
	651	218158_s_at	0.00305	6.69e-05	6.03254	1.87084	1.14771	APPL1	adaptor protein, phosphotyrosine interacting with PH domain and leucine zipper 1	Upregulated
	652	229792_at	0.0297	0.00252	3.83101	-1.81852	1.14684	KLHL17	kelch like family member 17	Upregulated
	653	218392_x_at	0.00987	0.000449	4.82755	-0.071402	1.14676	SFXN1	sideroflexin 1	Upregulated
	654	209031_at	0.0379	0.00374	3.61109	-2.21574	1.14605	CADM1	cell adhesion molecule 1	Upregulated
	655	213344_s_at	0.0992	0.0171	2.77765	-3.7236	1.14589	H2AFX	H2A histone family member X	Upregulated
	656	225732_at	0.0012	1.63e-05	7.02187	3.3093	1.14589	KLHL42	kelch like family member 42	Upregulated
	657	201310_s_at	0.000136	5.83e-07	9.77322	6.64188	1.14397	NREP	neuronal regeneration related protein	Upregulated
	658	204942_s_at	0.00188	3.2e-05	6.53763	2.62266	1.14387	ALDH3B2	aldehyde dehydrogenase 3 family member B2	Upregulated
	659	227866_at	0.00656	0.000231	5.23468	0.60784	1.14354	TIAM2	T-cell lymphoma invasion and metastasis 2	Upregulated
	660	210069_at	0.0282	0.00234	3.87251	-1.74389	1.14284	CHKB-CPT1B///CPT1B	CHKB-CPT1B readthrough (NMD candidate)///carnitine palmitoyltransferase 1B	Upregulated
	661	1565817_at	0.0936	0.0156	2.82874	-3.63227	1.14266	IKZF1	IKAROS family zinc finger 1	Upregulated
	662	224731_at	0.000595	5.54e-06	7.84112	4.39816	1.14148	HMGB1	high mobility group box 1	Upregulated
	663	205161_s_at	0.024	0.0018	4.02112	-1.47765	1.14142	PEX11A	peroxisomal biogenesis factor 11 alpha	Upregulated
	664	221602_s_at	0.00657	0.000231	5.23368	0.606198	1.14112	FCMR	Fc fragment of IgM receptor	Upregulated
	665	229143_at	0.028	0.00232	3.87698	-1.73585	1.14085	CNOT3	CCR4-NOT transcription complex subunit 3	Upregulated
	666	243606_at	0.0174	0.00109	4.30856	-0.968213	1.14033	NXPE3	neurexophilin and PC-esterase domain family member 3	Upregulated
	667	228920_at	0.00131	1.86e-05	6.92452	3.1739	1.14005	ZNF260	zinc finger protein 260	Upregulated
	668	203051_at	0.00891	0.000383	4.92337	0.090489	1.13903	BAHD1	bromo adjacent homology domain containing 1	Upregulated
	669	211671_s_at	0.00192	3.29e-05	6.51767	2.59364	1.13888	NR3C1	nuclear receptor subfamily 3 group C member 1	Upregulated
	670	225387_at	0.0322	0.00285	3.76105	-1.94459	1.13841	TSPAN5	tetraspanin 5	Upregulated
	671	209160_at	0.176	0.0428	2.27314	-4.60224	1.13818	AKR1C3	aldo-keto reductase family 1, member C3	Upregulated
	672	236634_at	0.187	0.0471	2.21976	-4.6918	1.13567	C8orf48	chromosome 8 open reading frame 48	Upregulated
	673	223681_s_at	0.0625	0.00824	3.17651	-3.00468	1.13538	PATJ	PATJ, crumbs cell polarity complex component	Upregulated
	674	213432_at	0.00444	0.000125	5.62507	1.23734	1.13445	MUC5B	mucin 5B, oligomeric mucus/gel-forming	Upregulated
	675	223538_at	0.00904	0.000392	4.91049	0.068788	1.13442	SERF1B///SERF1A	small EDRK-rich factor 1B///small EDRK-rich factor 1A	Upregulated
	676	203178_at	0.0102	0.000475	4.79491	-0.126821	1.13406	GATM	glycine amidinotransferase	Upregulated
	677	201624_at	0.0431	0.0046	3.49633	-2.42384	1.13316	DARS	aspartyl-tRNA synthetase	Upregulated
	678	224953_at	0.0312	0.00273	3.78491	-1.90157	1.13109	YIPF5	Yip1 domain family member 5	Upregulated
	679	207719_x_at	0.0549	0.00678	3.28309	-2.81119	1.13085	CEP170P1///CEP170	centrosomal protein 170 pseudogene 1///centrosomal protein 170	Upregulated
	680	213405_at	0.00131	1.86e-05	6.92345	3.17239	1.12814	RAB22A	RAB22A, member RAS oncogene family	Upregulated
	681	231776_at	0.0114	0.000567	4.6887	-0.308118	1.12807	EOMES	eomesodermin	Upregulated
	682	212126_at	0.0012	1.62e-05	7.02513	3.31381	1.12797	CBX5	chromobox 5	Upregulated
	683	219461_at	0.0484	0.0055	3.39792	-2.60257	1.12757	PAK6	p21 (RAC1) activated kinase 6	Upregulated
	684	210090_at	0.00122	1.68e-05	6.99878	3.2773	1.1274	ARC	activity regulated cytoskeleton associated protein	Upregulated
	685	212303_x_at	0.0155	0.000913	4.40889	-0.792384	1.12734	KHSRP	KH-type splicing regulatory protein	Upregulated
	686	226712_at	0.0374	0.00363	3.62649	-2.18785	1.12692	SSR1	signal sequence receptor subunit 1	Upregulated
	687	206023_at	0.128	0.0256	2.55843	-4.1114	1.12627	NMU	neuromedin U	Upregulated
	688	232014_at	0.00829	0.000342	4.99352	0.208217	1.12626	ZNF30	zinc finger protein 30	Upregulated
	689	236105_at	0.0158	0.000937	4.39383	-0.818699	1.12577	ZBTB10	zinc finger and BTB domain containing 10	Upregulated
	690	209838_at	0.00987	0.000449	4.82797	-0.070699	1.12538	COPS2	COP9 signalosome subunit 2	Upregulated
	691	211028_s_at	0.00246	4.74e-05	6.26567	2.22243	1.12477	KHK	ketohexokinase	Upregulated
	692	228734_at	0.0786	0.0119	2.97829	-3.36342	1.12297	UBE2V2	ubiquitin conjugating enzyme E2 V2	Upregulated
	693	211113_s_at	0.0738	0.0107	3.03262	-3.26531	1.12273	ABCG1	ATP binding cassette subfamily G member 1	Upregulated
	694	241808_at	0.0431	0.0046	3.49684	-2.42293	1.12219	ZC2HC1A	zinc finger C2HC-type containing 1A	Upregulated
	695	1553528_a_at	0.0518	0.00619	3.3333	-2.71998	1.12212	TAF5	TATA-box binding protein associated factor 5	Upregulated
	696	202589_at	0.00262	5.28e-05	6.19222	2.11251	1.12106	TYMS	thymidylate synthetase	Upregulated
	697	227045_at	0.0101	0.000472	4.79838	-0.120932	1.12048	ZNF614	zinc finger protein 614	Upregulated
	698	201562_s_at	0.0711	0.0101	3.0652	-3.2064	1.12048	SORD	sorbitol dehydrogenase	Upregulated
	699	203494_s_at	0.00802	0.000323	5.02762	0.265217	1.11905	CEP57	centrosomal protein 57	Upregulated
	700	241367_at	0.00905	0.000393	4.9092	0.06661	1.11903	TEX19	testis expressed 19	Upregulated
	701	222494_at	0.00798	0.000318	5.03683	0.280585	1.11893	FOXN3	forkhead box N3	Upregulated
	702	222085_at	0.0263	0.00209	3.93642	-1.62918	1.11868	FAM174B	family with sequence similarity 174 member B	Upregulated
	703	209204_at	0.162	0.0375	2.34624	-4.47832	1.11751	LMO4	LIM domain only 4	Upregulated
	704	226501_at	0.0327	0.00292	3.74833	-1.96756	1.11671	XPNPEP3	X-prolyl aminopeptidase 3	Upregulated
	705	227029_at	0.000572	5.12e-06	7.90323	4.47714	1.11605	LOC101927178///FAM177A1	uncharacterized LOC101927178///family with sequence similarity 177 member A1	Upregulated
	706	228987_at	0.0153	0.000899	4.41804	-0.776404	1.11567	FAM49B	family with sequence similarity 49 member B	Upregulated
	707	221522_at	0.00378	9.51e-05	5.79997	1.51222	1.11566	ANKRD27	ankyrin repeat domain 27	Upregulated
	708	222447_at	0.0191	0.00126	4.22229	-1.12026	1.11535	METTL9	methyltransferase like 9	Upregulated
	709	201505_at	0.0215	0.00153	4.11357	-1.31296	1.1153	LAMB1	laminin subunit beta 1	Upregulated
	710	212425_at	0.00283	5.95e-05	6.11092	1.98994	1.1152	SCAMP1	secretory carrier membrane protein 1	Upregulated
	711	225017_at	0.00901	0.000389	4.91491	0.076237	1.11448	CCDC14	coiled-coil domain containing 14	Upregulated
	712	222640_at	0.000173	8.41e-07	9.43678	6.28096	1.11274	DNMT3A	DNA methyltransferase 3 alpha	Upregulated
	713	219861_at	0.0236	0.00176	4.03275	-1.45689	1.11274	DNAJC17	DnaJ heat shock protein family (Hsp40) member C17	Upregulated
	714	212936_at	0.00293	6.29e-05	6.07416	1.93418	1.11268	FAM172A	family with sequence similarity 172 member A	Upregulated
	715	225574_at	0.00407	0.000108	5.7176	1.38331	1.11215	RWDD4	RWD domain containing 4	Upregulated
	716	212973_at	0.000497	4.17e-06	8.06696	4.683	1.1121	RPIA	ribose 5-phosphate isomerase A	Upregulated
	717	226980_at	0.0203	0.00139	4.16781	-1.21668	1.11196	DEPDC1B	DEP domain containing 1B	Upregulated
	718	226600_at	0.0491	0.00567	3.38125	-2.63285	1.11194	TMTC3	transmembrane and tetratricopeptide repeat containing 3	Upregulated
	719	219736_at	0.0272	0.00221	3.90472	-1.68605	1.11146	TRIM36	tripartite motif containing 36	Upregulated
	720	205303_at	0.00663	0.000235	5.22464	0.591371	1.10986	KCNJ8	potassium voltage-gated channel subfamily J member 8	Upregulated
	721	214662_at	0.0731	0.0106	3.04058	-3.25092	1.10867	WDR43	WD repeat domain 43	Upregulated
	722	219171_s_at	0.0465	0.00518	3.43153	-2.54152	1.10824	ZNF236	zinc finger protein 236	Upregulated
	723	223245_at	0.000671	6.49e-06	7.716	4.23757	1.1065	STRBP	spermatid perinuclear RNA binding protein	Upregulated
	724	235020_at	0.052	0.00622	3.33042	-2.72519	1.10635	TAF4B	TATA-box binding protein associated factor 4b	Upregulated
	725	205063_at	0.0325	0.00289	3.75401	-1.9573	1.10579	GEMIN2	gem nuclear organelle associated protein 2	Upregulated
	726	224970_at	0.0151	0.000876	4.43303	-0.750239	1.10528	NFIA	nuclear factor I A	Upregulated
	727	221290_s_at	0.00935	0.000414	4.87718	0.012598	1.10508	MUM1	melanoma associated antigen (mutated) 1	Upregulated
	728	218653_at	0.00232	4.29e-05	6.3329	2.32237	1.10502	SLC25A15	solute carrier family 25 member 15	Upregulated
	729	225603_s_at	0.0274	0.00224	3.89677	-1.70031	1.10492	TRIQK	triple QxxK/R motif containing	Upregulated
	730	227569_at	0.00918	0.000402	4.89516	0.042941	1.10489	LNX2	ligand of numb-protein X 2	Upregulated
	731	1555883_s_at	0.0106	0.000508	4.75433	-0.195919	1.10462	SPIN3	spindlin family member 3	Upregulated
	732	213122_at	0.0297	0.00252	3.82976	-1.82077	1.10417	TSPYL5	TSPY like 5	Upregulated
	733	213906_at	0.12	0.023	2.61554	-4.0111	1.10392	MYBL1	MYB proto-oncogene like 1	Upregulated
	734	228697_at	0.034	0.00312	3.71179	-2.03355	1.10318	HINT3	histidine triad nucleotide binding protein 3	Upregulated
	735	222794_x_at	0.0077	0.000302	5.06799	0.332488	1.10315	MTPAP	mitochondrial poly(A) polymerase	Upregulated
	736	230077_at	0.062	0.00816	3.18229	-2.9942	1.10252	SDHAP2///SDHAP1///LOC220729///SDHA	succinate dehydrogenase complex flavoprotein subunit A pseudogene 2///succinate dehydrogenase complex flavoprotein subunit A pseudogene 1///succinate dehydrogenase complex flavoprotein subunit A pseudogene///succinate dehydrogenase complex flavoprotein subunit A	Upregulated
	737	227941_at	0.0159	0.000947	4.38783	-0.829188	1.10213	LOC339803	uncharacterized LOC339803	Upregulated
	738	222778_s_at	0.00103	1.25e-05	7.21511	3.57422	1.10041	WHSC1	Wolf-Hirschhorn syndrome candidate 1	Upregulated
	739	202163_s_at	0.015	0.000868	4.43866	-0.740415	1.10029	CNOT8	CCR4-NOT transcription complex subunit 8	Upregulated
	740	204569_at	0.00472	0.000137	5.56452	1.14113	1.09896	ICK	intestinal cell (MAK-like) kinase	Upregulated
	741	244779_at	0.0163	0.000987	4.36362	-0.871573	1.0979	ZDHHC2	zinc finger DHHC-type containing 2	Upregulated
	742	223389_s_at	0.00125	1.73e-05	6.97581	3.2454	1.09768	ZNF581	zinc finger protein 581	Upregulated
	743	230407_at	0.00759	0.000291	5.09182	0.372078	1.09671	SBNO1	strawberry notch homolog 1	Upregulated
	744	227526_at	0.0587	0.00751	3.22729	-2.91252	1.09646	CDON	cell adhesion associated, oncogene regulated	Upregulated
	745	238937_at	0.0666	0.00909	3.12306	-3.10161	1.09621	ZNF420	zinc finger protein 420	Upregulated
	746	1555247_a_at	0.0373	0.00362	3.62915	-2.18303	1.0959	RAPGEF6	Rap guanine nucleotide exchange factor 6	Upregulated
	747	205501_at	0.0979	0.0167	2.7912	-3.69941	1.09551	PDE10A	phosphodiesterase 10A	Upregulated
	748	219388_at	0.0316	0.00278	3.77538	-1.91875	1.09535	GRHL2	grainyhead like transcription factor 2	Upregulated
	749	203253_s_at	0.0193	0.00129	4.21146	-1.13942	1.09534	PPIP5K2	diphosphoinositol pentakisphosphate kinase 2	Upregulated
	750	1555920_at	0.134	0.0275	2.51764	-4.18267	1.09441	CBX3	chromobox 3	Upregulated
	751	225448_at	0.02	0.00136	4.17923	-1.19644	1.09424	NAPG	NSF attachment protein gamma	Upregulated
	752	204068_at	0.00339	7.85e-05	5.92597	1.70748	1.094	STK3	serine/threonine kinase 3	Upregulated
	753	1552790_a_at	0.0404	0.00412	3.55723	-2.31337	1.09382	SEC62	SEC62 homolog, preprotein translocation factor	Upregulated
	754	205167_s_at	0.0148	0.00085	4.45038	-0.719991	1.09329	CDC25C	cell division cycle 25C	Upregulated
	755	233540_s_at	0.00587	0.000194	5.34324	0.785088	1.09202	CDK5RAP2	CDK5 regulatory subunit associated protein 2	Upregulated
	756	213291_s_at	0.0174	0.00109	4.30813	-0.968979	1.09181	UBE3A	ubiquitin protein ligase E3A	Upregulated
	757	229303_at	0.00155	2.37e-05	6.74965	2.92736	1.09146	SF3B1	splicing factor 3b subunit 1	Upregulated
	758	228046_at	0.00128	1.81e-05	6.94375	3.20074	1.09132	ZNF827	zinc finger protein 827	Upregulated
	759	217849_s_at	0.0793	0.012	2.97066	-3.37719	1.09092	CDC42BPB	CDC42 binding protein kinase beta	Upregulated
	760	220668_s_at	0.0357	0.00337	3.66864	-2.11156	1.09054	DNMT3B	DNA methyltransferase 3 beta	Upregulated
	761	226277_at	0.000836	9.24e-06	7.44441	3.88201	1.09032	COL4A3BP	collagen type IV alpha 3 binding protein	Upregulated
	762	203896_s_at	0.0142	0.000797	4.48824	-0.654104	1.08929	PLCB4	phospholipase C beta 4	Upregulated
	763	204520_x_at	0.0489	0.00561	3.38768	-2.62118	1.08886	BRD1	bromodomain containing 1	Upregulated
	764	200884_at	0.000973	1.15e-05	7.28025	3.66237	1.08882	CKB	creatine kinase B	Upregulated
	765	235433_at	0.0108	0.000522	4.7385	-0.22293	1.08854	APOOL	apolipoprotein O like	Upregulated
	766	212566_at	0.0187	0.00121	4.24409	-1.08178	1.08804	MAP4	microtubule associated protein 4	Upregulated
	767	229075_at	0.0867	0.0138	2.89605	-3.51153	1.08764	SPATA5	spermatogenesis associated 5	Upregulated
	768	214434_at	0.0639	0.00852	3.15872	-3.03695	1.08759	HSPA12A	heat shock protein family A (Hsp70) member 12A	Upregulated
	769	203818_s_at	0.000337	2.31e-06	8.55438	5.27642	1.08679	SF3A3	splicing factor 3a subunit 3	Upregulated
	770	236225_at	0.0289	0.00243	3.85153	-1.7816	1.0861	GGT6	gamma-glutamyltransferase 6	Upregulated
	771	233082_at	0.00507	0.000154	5.48761	1.01818	1.08552	ZNF630	zinc finger protein 630	Upregulated
	772	215947_s_at	0.000407	3.08e-06	8.31305	4.98619	1.08387	LOC100287852///FAM136A	protein FAM136A pseudogene///family with sequence similarity 136 member A	Upregulated
	773	1553581_s_at	0.0198	0.00134	4.18821	-1.18055	1.08373	SREK1IP1	SREK1 interacting protein 1	Upregulated
	774	228619_x_at	0.0179	0.00113	4.28429	-1.01092	1.0834	TIPRL	TOR signaling pathway regulator	Upregulated
	775	227230_s_at	0.000624	5.95e-06	7.78504	4.32644	1.08316	KIAA1211	KIAA1211	Upregulated
	776	230201_at	0.0417	0.00434	3.5288	-2.36492	1.08298	FXR1	FMR1 autosomal homolog 1	Upregulated
	777	202930_s_at	0.00406	0.000108	5.71923	1.38588	1.08248	SUCLA2	succinate-CoA ligase ADP-forming beta subunit	Upregulated
	778	225061_at	0.00717	0.000266	5.14706	0.463587	1.08195	DNAJA4	DnaJ heat shock protein family (Hsp40) member A4	Upregulated
	779	44040_at	0.00591	0.000197	5.33272	0.767985	1.08184	LOC101927826///FBXO41	uncharacterized LOC101927826///F-box protein 41	Upregulated
	780	228999_at	0.0786	0.0118	2.97941	-3.36141	1.08173	CHD2	chromodomain helicase DNA binding protein 2	Upregulated
	781	234701_at	0.159	0.0363	2.365	-4.44629	1.0812	ANKRD11	ankyrin repeat domain 11	Upregulated
	782	227587_at	0.0104	0.00049	4.77599	-0.159009	1.08109	KRI1	KRI1 homolog	Upregulated
	783	224876_at	0.00149	2.24e-05	6.79087	2.98586	1.08102	C5orf24	chromosome 5 open reading frame 24	Upregulated
	784	238521_at	0.147	0.0321	2.43274	-4.32994	1.08098	FGF12	fibroblast growth factor 12	Upregulated
	785	1555993_at	0.107	0.0192	2.71572	-3.83388	1.08065	CACNA1D	calcium voltage-gated channel subunit alpha1 D	Upregulated
	786	214220_s_at	0.00347	8.22e-05	5.89612	1.66144	1.08002	ALMS1	ALMS1, centrosome and basal body associated protein	Upregulated
	787	211698_at	0.0439	0.00471	3.48288	-2.44827	1.0797	EID1	EP300 interacting inhibitor of differentiation 1	Upregulated
	788	201036_s_at	0.00431	0.000119	5.65631	1.28676	1.07853	HADH	hydroxyacyl-CoA dehydrogenase	Upregulated
	789	212912_at	0.0755	0.0111	3.01506	-3.29705	1.07829	RPS6KA2	ribosomal protein S6 kinase A2	Upregulated
	790	218409_s_at	0.000682	6.62e-06	7.70114	4.21837	1.07771	DNAJC1	DnaJ heat shock protein family (Hsp40) member C1	Upregulated
	791	209256_s_at	0.0135	0.00074	4.53204	-0.578096	1.07732	KLHDC10	kelch domain containing 10	Upregulated
	792	202088_at	0.00252	4.91e-05	6.24133	2.18609	1.07659	SLC39A6	solute carrier family 39 member 6	Upregulated
	793	214095_at	0.0357	0.00337	3.66841	-2.11197	1.07584	SHMT2	serine hydroxymethyltransferase 2	Upregulated
	794	215030_at	0.00896	0.000386	4.91893	0.083013	1.07584	GRSF1	G-rich RNA sequence binding factor 1	Upregulated
	795	227790_at	0.0217	0.00154	4.10681	-1.32497	1.07536	UBE3D	ubiquitin protein ligase E3D	Upregulated
	796	230893_at	0.0428	0.00453	3.50497	-2.40818	1.0753	DNAJC21	DnaJ heat shock protein family (Hsp40) member C21	Upregulated
	797	219123_at	0.0207	0.00143	4.14924	-1.2496	1.07458	ZNF232	zinc finger protein 232	Upregulated
	798	229954_at	0.0105	0.000504	4.75863	-0.188593	1.07443	CHDH	choline dehydrogenase	Upregulated
	799	201074_at	0.0101	0.000466	4.80565	-0.108574	1.0741	SMARCC1	SWI/SNF related, matrix associated, actin dependent regulator of chromatin subfamily c member 1	Upregulated
	800	225835_at	0.00555	0.000178	5.39882	0.875177	1.07399	SLC12A2	solute carrier family 12 member 2	Upregulated
	801	225898_at	0.00392	0.000101	5.75969	1.44931	1.07358	WDR54	WD repeat domain 54	Upregulated
	802	218323_at	0.0152	0.000881	4.42945	-0.756484	1.07316	RHOT1	ras homolog family member T1	Upregulated
	803	202935_s_at	0.0574	0.00726	3.2456	-2.87928	1.07309	SOX9	SRY-box 9	Upregulated
	804	230699_at	0.0489	0.00561	3.38688	-2.62262	1.07294	PGLS	6-phosphogluconolactonase	Upregulated
	805	230200_at	0.0729	0.0105	3.04429	-3.24422	1.07185	NSUN6	NOP2/Sun RNA methyltransferase family member 6	Upregulated
	806	229333_at	0.00447	0.000126	5.61866	1.22717	1.07116	GMPS	guanine monophosphate synthase	Upregulated
	807	219215_s_at	0.000437	3.42e-06	8.22761	4.88176	1.07066	SLC39A4	solute carrier family 39 member 4	Upregulated
	808	202102_s_at	0.096	0.0162	2.80798	-3.66942	1.07012	BRD4	bromodomain containing 4	Upregulated
	809	228020_at	0.016	0.000956	4.38239	-0.83872	1.06908	PTCD3	pentatricopeptide repeat domain 3	Upregulated
	810	225999_at	0.0919	0.0151	2.84512	-3.60293	1.06885	RIMKLB	ribosomal modification protein rimK like family member B	Upregulated
	811	231864_at	0.00171	2.77e-05	6.6373	2.76669	1.06873	ZNF33A	zinc finger protein 33A	Upregulated
	812	241370_at	0.00728	0.000273	5.13074	0.436591	1.06871	LOC286052	uncharacterized LOC286052	Upregulated
	813	225953_at	0.00852	0.000358	4.96535	0.161014	1.06811	RPRD1A	regulation of nuclear pre-mRNA domain containing 1A	Upregulated
	814	1553611_s_at	0.00829	0.000341	4.99387	0.208808	1.06803	KLHL35	kelch like family member 35	Upregulated
	815	1557285_at	0.0393	0.00393	3.58287	-2.26687	1.06777	AREG	amphiregulin	Upregulated
	816	220936_s_at	0.00956	0.000428	4.85748	-0.020705	1.06682	H2AFJ	H2A histone family member J	Upregulated
	817	1560850_at	0.161	0.037	2.35504	-4.46329	1.0665	LOC101926959	uncharacterized LOC101926959	Upregulated
	818	230815_at	0.0195	0.00131	4.20201	-1.15613	1.06645	LOC389765	kinesin family member 27 pseudogene	Upregulated
	819	225342_at	0.00341	7.92e-05	5.92024	1.69866	1.06627	LOC100507855///AK4	adenylate kinase 4, mitochondrial-like///adenylate kinase 4	Upregulated
	820	218397_at	0.0032	7.23e-05	5.98063	1.79148	1.06605	FANCL	Fanconi anemia complementation group L	Upregulated
	821	232940_s_at	0.191	0.0487	2.20121	-4.72272	1.06517	KMT2C	lysine methyltransferase 2C	Upregulated
	822	217902_s_at	0.00915	0.000399	4.89924	0.04983	1.06486	HERC2	HECT and RLD domain containing E3 ubiquitin protein ligase 2	Upregulated
	823	226317_at	0.0125	0.000653	4.60566	-0.450855	1.06437	PPP4R2	protein phosphatase 4 regulatory subunit 2	Upregulated
	824	229804_x_at	0.111	0.0205	2.67839	-3.90008	1.06391	CBWD7///CBWD6///CBWD3///CBWD5///CBWD2///CBWD1	COBW domain containing 7///COBW domain containing 6///COBW domain containing 3///COBW domain containing 5///COBW domain containing 2///COBW domain containing 1	Upregulated
	825	219644_at	0.0131	0.000704	4.56087	-0.52818	1.06388	CEP83	centrosomal protein 83	Upregulated
	826	203693_s_at	0.0232	0.00171	4.04977	-1.42654	1.06374	E2F3	E2F transcription factor 3	Upregulated
	827	229588_at	0.0642	0.00857	3.15513	-3.04347	1.06345	DNAJC10	DnaJ heat shock protein family (Hsp40) member C10	Upregulated
	828	213701_at	0.014	0.000783	4.49894	-0.635518	1.06241	C12orf29	chromosome 12 open reading frame 29	Upregulated
	829	202125_s_at	0.00219	3.95e-05	6.39014	2.40693	1.06229	TRAK2	trafficking kinesin protein 2	Upregulated
	830	226666_at	0.151	0.0333	2.41239	-4.365	1.05907	DAAM1	dishevelled associated activator of morphogenesis 1	Upregulated
	831	236208_at	0.042	0.00438	3.52307	-2.37533	1.05888	MOCS2	molybdenum cofactor synthesis 2	Upregulated
	832	227428_at	0.0569	0.00715	3.25446	-2.86319	1.05794	GABPA	GA binding protein transcription factor alpha subunit	Upregulated
	833	215460_x_at	0.0346	0.0032	3.6968	-2.06063	1.05752	BRD1	bromodomain containing 1	Upregulated
	834	229262_at	0.0122	0.000631	4.62585	-0.416061	1.05692	PPP1R37	protein phosphatase 1 regulatory subunit 37	Upregulated
	835	212828_at	0.0638	0.0085	3.15969	-3.0352	1.05633	SYNJ2	synaptojanin 2	Upregulated
	836	201623_s_at	0.0517	0.00618	3.33432	-2.71811	1.05561	DARS	aspartyl-tRNA synthetase	Upregulated
	837	225925_s_at	0.0114	0.000563	4.693	-0.300752	1.05557	USP48	ubiquitin specific peptidase 48	Upregulated
	838	212061_at	0.00525	0.000164	5.44936	0.956706	1.05539	U2SURP	U2 snRNP associated SURP domain containing	Upregulated
	839	226272_at	0.013	0.000693	4.57029	-0.511902	1.05498	RCAN3	RCAN family member 3	Upregulated
	840	209032_s_at	0.0456	0.00502	3.44868	-2.51037	1.05495	CADM1	cell adhesion molecule 1	Upregulated
	841	223072_s_at	0.000803	8.6e-06	7.49915	3.95446	1.05458	INO80B-WBP1///INO80B///WBP1	INO80B-WBP1 readthrough (NMD candidate)///INO80 complex subunit B///WW domain binding protein 1	Upregulated
	842	227624_at	0.000395	2.96e-06	8.34838	5.02912	1.05254	TET2	tet methylcytosine dioxygenase 2	Upregulated
	843	213550_s_at	0.0897	0.0146	2.86595	-3.56557	1.05234	TMCO6///IK	transmembrane and coiled-coil domains 6///IK cytokine, down-regulator of HLA II	Upregulated
	844	201853_s_at	0.00238	4.51e-05	6.29892	2.27194	1.05224	CDC25B	cell division cycle 25B	Upregulated
	845	230209_at	0.0426	0.0045	3.50873	-2.40135	1.05221	ZXDC	ZXD family zinc finger C	Upregulated
	846	212881_at	0.00359	8.63e-05	5.86371	1.61129	1.05208	PIAS4	protein inhibitor of activated STAT 4	Upregulated
	847	205024_s_at	0.0225	0.00164	4.07405	-1.38326	1.05073	RAD51	RAD51 recombinase	Upregulated
	848	208986_at	0.00844	0.000353	4.97383	0.175241	1.04994	TCF12	transcription factor 12	Upregulated
	849	220287_at	0.158	0.0361	2.36835	-4.44055	1.04981	ADAMTS9	ADAM metallopeptidase with thrombospondin type 1 motif 9	Upregulated
	850	212136_at	0.00791	0.000314	5.04399	0.292516	1.04889	ATP2B4	ATPase plasma membrane Ca2+ transporting 4	Upregulated
	851	212594_at	0.0308	0.00267	3.79852	-1.87704	1.04657	MIR4680///PDCD4	microRNA 4680///programmed cell death 4 (neoplastic transformation inhibitor)	Upregulated
	852	219528_s_at	0.00367	9.08e-05	5.83002	1.559	1.046	BCL11B	B-cell CLL/lymphoma 11B	Upregulated
	853	209603_at	0.0411	0.00425	3.54005	-2.34451	1.04567	GATA3	GATA binding protein 3	Upregulated
	854	200608_s_at	0.00505	0.000153	5.49272	1.02638	1.04547	RAD21	RAD21 cohesin complex component	Upregulated
	855	211611_s_at	0.0513	0.00609	3.34195	-2.70426	1.04513	TNXB///ATF6B	tenascin XB///activating transcription factor 6 beta	Upregulated
	856	204086_at	0.011	0.00054	4.71806	-0.257854	1.04507	PRAME	preferentially expressed antigen in melanoma	Upregulated
	857	228652_at	0.0482	0.00547	3.40118	-2.59664	1.04455	ZNF776	zinc finger protein 776	Upregulated
	858	221589_s_at	0.0357	0.00338	3.66699	-2.11453	1.04452	ALDH6A1	aldehyde dehydrogenase 6 family member A1	Upregulated
	859	40189_at	0.00383	9.71e-05	5.78665	1.49143	1.04451	SETSIP///SET	SET-like protein///SET nuclear proto-oncogene	Upregulated
	860	216259_at	0.131	0.0265	2.53778	-4.14752	1.04434	LOC100506699	uncharacterized LOC100506699	Upregulated
	861	202393_s_at	0.112	0.0208	2.6725	-3.91052	1.0442	KLF10	Kruppel like factor 10	Upregulated
	862	242293_at	0.0196	0.00131	4.19945	-1.16066	1.04388	ING3	inhibitor of growth family member 3	Upregulated
	863	200685_at	0.0101	0.000466	4.80526	-0.109236	1.04349	SRSF11	serine and arginine rich splicing factor 11	Upregulated
	864	201031_s_at	0.0581	0.0074	3.2356	-2.89744	1.04299	HNRNPH1	heterogeneous nuclear ribonucleoprotein H1 (H)	Upregulated
	865	222305_at	0.0031	6.89e-05	6.01276	1.84064	1.04161	HK2	hexokinase 2	Upregulated
	866	228420_at	0.000141	6.18e-07	9.71951	6.58504	1.04069	PDCD2	programmed cell death 2	Upregulated
	867	229055_at	0.0312	0.00273	3.78601	-1.89958	1.03833	GPR68	G protein-coupled receptor 68	Upregulated
	868	210596_at	0.112	0.0207	2.67289	-3.90982	1.03793	MAGT1	magnesium transporter 1	Upregulated
	869	218252_at	0.000925	1.06e-05	7.33846	3.74067	1.03777	CKAP2	cytoskeleton associated protein 2	Upregulated
	870	228213_at	0.00257	5.13e-05	6.21086	2.14048	1.03769	H2AFJ	H2A histone family member J	Upregulated
	871	208078_s_at	0.0174	0.00109	4.30485	-0.974731	1.03728	SIK1	salt inducible kinase 1	Upregulated
	872	204819_at	0.01	0.000462	4.81058	-0.100209	1.03708	FGD1	FYVE, RhoGEF and PH domain containing 1	Upregulated
	873	222731_at	0.0342	0.00315	3.70601	-2.04398	1.03666	ZDHHC2	zinc finger DHHC-type containing 2	Upregulated
	874	201865_x_at	0.00885	0.000379	4.92969	0.101118	1.03567	NR3C1	nuclear receptor subfamily 3 group C member 1	Upregulated
	875	219126_at	0.00249	4.81e-05	6.25474	2.20613	1.03553	PHF10	PHD finger protein 10	Upregulated
	876	229167_at	0.0117	0.000594	4.66128	-0.355151	1.03536	PURA	purine rich element binding protein A	Upregulated
	877	228561_at	0.023	0.00168	4.05851	-1.41095	1.03536	CDC37L1	cell division cycle 37 like 1	Upregulated
	878	215136_s_at	0.00416	0.000113	5.68944	1.33902	1.03536	EXOSC8	exosome component 8	Upregulated
	879	1559534_at	0.0958	0.0161	2.80998	-3.66584	1.03454	LOC100996419	uncharacterized LOC100996419	Upregulated
	880	212339_at	0.00592	0.000198	5.33176	0.766417	1.03451	EPB41L1	erythrocyte membrane protein band 4.1 like 1	Upregulated
	881	224733_at	0.00422	0.000115	5.67666	1.31888	1.03409	CMTM3	CKLF like MARVEL transmembrane domain containing 3	Upregulated
	882	212476_at	0.0443	0.00478	3.47514	-2.46232	1.03382	ACAP2	ArfGAP with coiled-coil, ankyrin repeat and PH domains 2	Upregulated
	883	222765_x_at	0.0686	0.00952	3.09822	-3.14662	1.0337	ESF1	ESF1 nucleolar pre-rRNA processing protein homolog	Upregulated
	884	226974_at	0.00549	0.000175	5.40806	0.890114	1.03354	NEDD4L	neural precursor cell expressed, developmentally down-regulated 4-like, E3 ubiquitin protein ligase	Upregulated
	885	222848_at	0.0116	0.000585	4.67052	-0.339291	1.03296	CENPK	centromere protein K	Upregulated
	886	212873_at	0.004	0.000104	5.74023	1.41883	1.03276	ARHGAP45	Rho GTPase activating protein 45	Upregulated
	887	227850_x_at	0.0057	0.000186	5.37024	0.828906	1.0326	CDC42EP5	CDC42 effector protein 5	Upregulated
	888	213716_s_at	0.00265	5.4e-05	6.17606	2.08822	1.03181	SECTM1	secreted and transmembrane 1	Upregulated
	889	200903_s_at	0.00436	0.000121	5.64456	1.26818	1.03175	AHCY	adenosylhomocysteinase	Upregulated
	890	219433_at	0.118	0.0226	2.62604	-3.99259	1.03099	BCOR	BCL6 corepressor	Upregulated
	891	221731_x_at	0.0447	0.00486	3.46631	-2.47836	1.03006	VCAN	versican	Upregulated
	892	1561937_x_at	0.0278	0.00229	3.88386	-1.72349	1.03003	IGHV4-31///IGHM///IGHG1///IGHA1	immunoglobulin heavy variable 4-31///immunoglobulin heavy constant mu///immunoglobulin heavy constant gamma 1 (G1m marker)///immunoglobulin heavy constant alpha 1	Upregulated
	893	219494_at	0.00771	0.000303	5.06648	0.329972	1.02957	RAD54B	RAD54 homolog B (S. cerevisiae)	Upregulated
	894	219765_at	0.0473	0.00531	3.41725	-2.56745	1.02949	ZNF329	zinc finger protein 329	Upregulated
	895	226782_at	0.0115	0.000574	4.68178	-0.319973	1.02911	SLC25A30	solute carrier family 25 member 30	Upregulated
	896	203019_x_at	0.00863	0.000366	4.95115	0.137196	1.02705	SSX2IP	SSX family member 2 interacting protein	Upregulated
	897	212979_s_at	0.0283	0.00235	3.86975	-1.74885	1.02703	LOC100294033///TCAF1	protein FAM115A-like///TRPM8 channel associated factor 1	Upregulated
	898	209513_s_at	0.00759	0.000291	5.09186	0.372147	1.02703	HSDL2	hydroxysteroid dehydrogenase like 2	Upregulated
	899	236075_s_at	0.00942	0.000419	4.87046	0.001234	1.02635	LOC101928000	uncharacterized LOC101928000	Upregulated
	900	226532_at	0.0646	0.00866	3.14979	-3.05315	1.02555	LZIC	leucine zipper and CTNNBIP1 domain containing	Upregulated
	901	224827_at	0.0033	7.52e-05	5.9547	1.75168	1.02554	UBTD2	ubiquitin domain containing 2	Upregulated
	902	226381_at	0.0257	0.00201	3.95753	-1.59136	1.02515	SLC35F5	solute carrier family 35 member F5	Upregulated
	903	223384_s_at	0.00253	4.93e-05	6.23821	2.18143	1.02508	TRIM4	tripartite motif containing 4	Upregulated
	904	228336_at	0.0177	0.00112	4.29208	-0.997198	1.02426	PWWP2A	PWWP domain containing 2A	Upregulated
	905	226188_at	0.00645	0.000224	5.25205	0.636309	1.02356	LGALSL	galectin like	Upregulated
	906	242943_at	0.0901	0.0147	2.86175	-3.57311	1.0229	ST8SIA4	ST8 alpha-N-acetyl-neuraminide alpha-2,8-sialyltransferase 4	Upregulated
	907	233647_s_at	0.0271	0.00219	3.90993	-1.67669	1.02215	CDADC1	cytidine and dCMP deaminase domain containing 1	Upregulated
	908	203625_x_at	0.00523	0.000162	5.45556	0.966683	1.02136	SKP2	S-phase kinase-associated protein 2, E3 ubiquitin protein ligase	Upregulated
	909	1568609_s_at	0.0926	0.0153	2.83759	-3.61643	1.02136	LOC103091866///LINC00623///LINC01138///LINC00869	uncharacterized LOC103091866///long intergenic non-protein coding RNA 623///long intergenic non-protein coding RNA 1138///long intergenic non-protein coding RNA 869	Upregulated
	910	207219_at	0.0601	0.00776	3.20925	-2.94528	1.02117	ZFP69B	ZFP69 zinc finger protein B	Upregulated
	911	219270_at	0.0521	0.00624	3.32908	-2.72764	1.02098	CHAC1	ChaC glutathione specific gamma-glutamylcyclotransferase 1	Upregulated
	912	213298_at	0.0962	0.0163	2.80575	-3.67341	1.02061	NFIC	nuclear factor I C	Upregulated
	913	222402_at	0.0569	0.00714	3.25473	-2.86269	1.0199	POMP	proteasome maturation protein	Upregulated
	914	226041_at	0.0288	0.00241	3.85458	-1.77613	1.01953	NAPEPLD	N-acyl phosphatidylethanolamine phospholipase D	Upregulated
	915	235830_at	0.0268	0.00215	3.91922	-1.66001	1.01949	NT5DC1	5'-nucleotidase domain containing 1	Upregulated
	916	226023_at	0.16	0.0367	2.35896	-4.4566	1.01931	MAP2K7	mitogen-activated protein kinase kinase 7	Upregulated
	917	229144_at	0.0058	0.00019	5.35568	0.805287	1.01862	KAZN	kazrin, periplakin interacting protein	Upregulated
	918	209314_s_at	0.0657	0.00888	3.13592	-3.07831	1.01856	HBS1L	HBS1 like translational GTPase	Upregulated
	919	208478_s_at	0.00624	0.000215	5.27979	0.681686	1.01817	BAX	BCL2 associated X, apoptosis regulator	Upregulated
	920	206003_at	0.0158	0.000943	4.39021	-0.825034	1.01798	CEP135	centrosomal protein 135	Upregulated
	921	235957_at	0.0676	0.00928	3.11182	-3.12198	1.01772	GRIP1	glutamate receptor interacting protein 1	Upregulated
	922	37462_i_at	0.0924	0.0153	2.84016	-3.61181	1.01609	SF3A2	splicing factor 3a subunit 2	Upregulated
	923	228841_at	0.00291	6.19e-05	6.08466	1.95013	1.01598	LYRM7	LYR motif containing 7	Upregulated
	924	221213_s_at	0.00711	0.000263	5.15431	0.47556	1.01539	LOC145783///ZNF280D	uncharacterized LOC145783///zinc finger protein 280D	Upregulated
	925	225802_at	0.000368	2.65e-06	8.43922	5.13879	1.0151	TOP1MT	topoisomerase (DNA) I, mitochondrial	Upregulated
	926	227220_at	0.00772	0.000304	5.0648	0.327177	1.01499	NFXL1	nuclear transcription factor, X-box binding like 1	Upregulated
	927	235470_at	0.0198	0.00133	4.19108	-1.17546	1.01453	LSM8	LSM8 homolog, U6 small nuclear RNA associated	Upregulated
	928	213579_s_at	0.123	0.0239	2.59562	-4.04615	1.01449	EP300	E1A binding protein p300	Upregulated
	929	226567_at	0.00196	3.39e-05	6.49699	2.56353	1.01442	USP14	ubiquitin specific peptidase 14	Upregulated
	930	1568658_at	0.000908	1.03e-05	7.35929	3.76857	1.01437	C2orf74///KIAA1841	chromosome 2 open reading frame 74///KIAA1841	Upregulated
	931	226441_at	0.0239	0.00179	4.02342	-1.47354	1.01422	MAP3K2	mitogen-activated protein kinase kinase kinase 2	Upregulated
	932	208808_s_at	0.00184	3.08e-05	6.56266	2.65896	1.01399	HMGB2	high mobility group box 2	Upregulated
	933	228096_at	0.00482	0.000142	5.54188	1.10503	1.01398	MINOS1	mitochondrial inner membrane organizing system 1	Upregulated
	934	1562309_s_at	0.0108	0.000526	4.73399	-0.230639	1.01397	PHF21B	PHD finger protein 21B	Upregulated
	935	213882_at	0.0181	0.00115	4.27318	-1.03048	1.01364	TM2D1	TM2 domain containing 1	Upregulated
	936	205286_at	0.00253	4.93e-05	6.23798	2.18108	1.01311	TFAP2C	transcription factor AP-2 gamma	Upregulated
	937	213253_at	0.0428	0.00452	3.50548	-2.40725	1.01277	SMC2	structural maintenance of chromosomes 2	Upregulated
	938	222685_at	0.00862	0.000364	4.95502	0.143688	1.01238	HAUS6	HAUS augmin like complex subunit 6	Upregulated
	939	203870_at	0.0162	0.000971	4.37298	-0.855196	1.01223	USP46	ubiquitin specific peptidase 46	Upregulated
	940	234998_at	0.0177	0.00112	4.2917	-0.997876	1.01208	RAB11A	RAB11A, member RAS oncogene family	Upregulated
	941	211285_s_at	0.0162	0.000976	4.37051	-0.85952	1.01151	UBE3A	ubiquitin protein ligase E3A	Upregulated
	942	205877_s_at	0.0217	0.00154	4.1079	-1.32303	1.01149	ZC3H7B	zinc finger CCCH-type containing 7B	Upregulated
	943	227849_at	0.114	0.0215	2.65419	-3.94291	1.01079	RP9	retinitis pigmentosa 9 (autosomal dominant)	Upregulated
	944	243617_at	0.0607	0.00788	3.20136	-2.95959	1.01077	ZNF827	zinc finger protein 827	Upregulated
	945	227407_at	0.0197	0.00132	4.1973	-1.16445	1.01071	TAPT1	transmembrane anterior posterior transformation 1	Upregulated
	946	227701_at	0.0152	0.000887	4.42572	-0.762992	1.01067	CCDC186	coiled-coil domain containing 186	Upregulated
	947	212847_at	0.07	0.00982	3.08103	-3.17774	1.01004	FUBP1	far upstream element binding protein 1	Upregulated
	948	202294_at	0.0023	4.25e-05	6.34042	2.3335	1.00965	STAG1	stromal antigen 1	Upregulated
	949	219013_at	0.0015	2.28e-05	6.77619	2.96505	1.0095	GALNT11	polypeptide N-acetylgalactosaminyltransferase 11	Upregulated
	950	229414_at	0.00346	8.17e-05	5.89986	1.66722	1.00933	PITPNC1	phosphatidylinositol transfer protein, cytoplasmic 1	Upregulated
	951	236577_at	0.0135	0.000738	4.53298	-0.576469	1.00858	PRDM6	PR/SET domain 6	Upregulated
	952	225051_at	0.000444	3.53e-06	8.20332	4.85192	1.00762	EPB41	erythrocyte membrane protein band 4.1	Upregulated
	953	38892_at	0.0454	0.00499	3.45205	-2.50425	1.00753	GLTSCR1L	GLTSCR1 like	Upregulated
	954	221943_x_at	0.0957	0.0161	2.81108	-3.66388	1.00616	RPL38	ribosomal protein L38	Upregulated
	955	218352_at	0.0962	0.0163	2.80616	-3.67267	1.00593	RCBTB1	RCC1 and BTB domain containing protein 1	Upregulated
	956	221874_at	0.0108	0.000525	4.73429	-0.230121	1.00581	KIAA1324	KIAA1324	Upregulated
	957	227204_at	0.072	0.0103	3.05468	-3.22543	1.00567	PARD6G	par-6 family cell polarity regulator gamma	Upregulated
	958	228630_at	0.00694	0.000253	5.17761	0.513999	1.00508	ZNF84	zinc finger protein 84	Upregulated
	959	213226_at	0.0117	0.00059	4.66566	-0.347629	1.00483	CCNA2	cyclin A2	Upregulated
	960	216733_s_at	0.0784	0.0118	2.98157	-3.35752	1.00434	GATM	glycine amidinotransferase	Upregulated
	961	1555461_at	0.0156	0.000926	4.40102	-0.806128	1.00409	TXNL4A	thioredoxin like 4A	Upregulated
	962	218517_at	0.0326	0.00291	3.75081	-1.96307	1.00406	JADE1	jade family PHD finger 1	Upregulated
	963	228106_at	0.0827	0.0128	2.93461	-3.44216	1.00376	DCAF16	DDB1 and CUL4 associated factor 16	Upregulated
	964	219143_s_at	0.0262	0.00208	3.93839	-1.62566	1.00371	RPP25	ribonuclease P/MRP subunit p25	Upregulated
	965	242996_at	0.085	0.0134	2.91221	-3.48246	1.00303	MTRF1	mitochondrial translational release factor 1	Upregulated
	966	226246_at	0.0069	0.000251	5.18204	0.521309	1.00289	KCTD1	potassium channel tetramerization domain containing 1	Upregulated
	967	201288_at	0.00307	6.79e-05	6.02267	1.85578	1.00247	ARHGDIB	Rho GDP dissociation inhibitor beta	Upregulated
	968	218946_at	0.00234	4.36e-05	6.32312	2.30786	1.00207	NFU1	NFU1 iron-sulfur cluster scaffold	Upregulated
	969	225041_at	0.022	0.00158	4.09308	-1.34939	1.00198	MPHOSPH8	M-phase phosphoprotein 8	Upregulated
	970	202227_s_at	0.0182	0.00117	4.26689	-1.04156	1.00175	BRD8	bromodomain containing 8	Upregulated
	971	209172_s_at	0.0101	0.000465	4.80723	-0.105896	1.00175	CENPF	centromere protein F	Upregulated
	972	225816_at	0.0658	0.00892	3.13349	-3.0827	1.00149	JADE1	jade family PHD finger 1	Upregulated
	973	218840_s_at	0.0191	0.00126	4.22405	-1.11715	1.00135	NADSYN1	NAD synthetase 1	Upregulated
	974	228654_at	0.0378	0.0037	3.61619	-2.2065	1.00081	SPIN4	spindlin family member 4	Upregulated
	975	229782_at	0.0274	0.00223	3.89886	-1.69657	1.00047	RMST	rhabdomyosarcoma 2 associated transcript (non-protein coding)	Upregulated
	976	204727_at	0.0972	0.0165	2.79648	-3.68997	1.00008	WDHD1	WD repeat and HMG-box DNA binding protein 1	Upregulated
	1	219561_at	0.00171	2.77e-05	-6.63758	2.7671	-1.00162	COPZ2	coatomer protein complex subunit zeta 2	Downregulated
	2	216032_s_at	0.0852	0.0134	-2.9104	-3.48572	-1.00207	ERGIC3	ERGIC and golgi 3	Downregulated
	3	227034_at	0.0574	0.00725	-3.24682	-2.87707	-1.00238	SOWAHC	sosondowah ankyrin repeat domain family member C	Downregulated
	4	208887_at	0.0157	0.000934	-4.39566	-0.815507	-1.0026	EIF3G	eukaryotic translation initiation factor 3 subunit G	Downregulated
	5	1555789_s_at	0.16	0.0369	-2.35601	-4.46164	-1.00269	PHF23	PHD finger protein 23	Downregulated
	6	215992_s_at	0.0117	0.000588	-4.66731	-0.344805	-1.00301	RAPGEF2	Rap guanine nucleotide exchange factor 2	Downregulated
	7	217057_s_at	0.11	0.0203	-2.68564	-3.88724	-1.00322	GNAS	GNAS complex locus	Downregulated
	8	208381_s_at	0.0288	0.00241	-3.85523	-1.77496	-1.00357	SGPL1	sphingosine-1-phosphate lyase 1	Downregulated
	9	206191_at	0.00189	3.23e-05	-6.53121	2.61333	-1.00369	ENTPD3	ectonucleoside triphosphate diphosphohydrolase 3	Downregulated
	10	218910_at	0.00536	0.000169	-5.43106	0.927234	-1.00402	ANO10	anoctamin 10	Downregulated
	11	1554499_s_at	0.186	0.0467	-2.22413	-4.6845	-1.00412	PPA2	pyrophosphatase (inorganic) 2	Downregulated
	12	200720_s_at	0.1	0.0174	-2.76979	-3.73763	-1.00435	ACTR1A	ARP1 actin-related protein 1 homolog A, centractin alpha	Downregulated
	13	210173_at	0.00935	0.000413	-4.87773	0.01353	-1.00472	PTPRJ	protein tyrosine phosphatase, receptor type J	Downregulated
	14	208828_at	0.107	0.0192	-2.71477	-3.83556	-1.00498	POLE3	DNA polymerase epsilon 3, accessory subunit	Downregulated
	15	1559139_at	0.0647	0.00869	-3.14801	-3.05638	-1.00538	NOC2L	NOC2 like nucleolar associated transcriptional repressor	Downregulated
	16	231730_at	0.0797	0.0121	-2.96673	-3.38428	-1.00544	SEPSECS	Sep (O-phosphoserine) tRNA:Sec (selenocysteine) tRNA synthase	Downregulated
	17	202977_s_at	0.00529	0.000166	-5.44203	0.9449	-1.00567	CREBZF	CREB/ATF bZIP transcription factor	Downregulated
	18	200871_s_at	0.00376	9.46e-05	-5.8037	1.51804	-1.00569	PSAP	prosaposin	Downregulated
	19	204489_s_at	0.00443	0.000124	-5.62841	1.24262	-1.00655	CD44	CD44 molecule (Indian blood group)	Downregulated
	20	1556007_s_at	0.0224	0.00162	-4.07892	-1.3746	-1.00669	CSNK1A1	casein kinase 1 alpha 1	Downregulated
	21	210843_s_at	0.00113	1.42e-05	-7.11922	3.4434	-1.00706	MFAP3L	microfibrillar associated protein 3 like	Downregulated
	22	205003_at	0.000689	6.73e-06	-7.68793	4.20127	-1.00736	DOCK4	dedicator of cytokinesis 4	Downregulated
	23	210074_at	0.0327	0.00292	-3.74863	-1.96701	-1.00743	CTSV	cathepsin V	Downregulated
	24	227406_at	0.00602	0.000203	-5.31537	0.739738	-1.00748	GABPB1-AS1	GABPB1 antisense RNA 1	Downregulated
	25	233292_s_at	0.144	0.031	-2.45241	-4.29596	-1.00773	ANKHD1-EIF4EBP3///ANKHD1	ANKHD1-EIF4EBP3 readthrough///ankyrin repeat and KH domain containing 1	Downregulated
	26	240168_at	0.0747	0.0109	-3.02383	-3.28119	-1.00781	XPO7	exportin 7	Downregulated
	27	1566403_at	0.0464	0.00515	-3.43379	-2.5374	-1.00789	SNORA68///RPL18A	small nucleolar RNA, H/ACA box 68///ribosomal protein L18a	Downregulated
	28	230664_at	0.00816	0.000332	-5.0107	0.236954	-1.00791	H2BFXP	H2B histone family member X, pseudogene	Downregulated
	29	229963_at	0.0985	0.0169	-2.78532	-3.70991	-1.00804	BEX5	brain expressed X-linked 5	Downregulated
	30	225681_at	0.0684	0.00945	-3.10186	-3.14001	-1.00821	CTHRC1	collagen triple helix repeat containing 1	Downregulated
	31	229412_at	0.0888	0.0143	-2.87543	-3.54857	-1.00832	TAF8	TATA-box binding protein associated factor 8	Downregulated
	32	206932_at	0.00169	2.71e-05	-6.65435	2.7912	-1.00855	CH25H	cholesterol 25-hydroxylase	Downregulated
	33	201196_s_at	0.0766	0.0113	-3.00256	-3.31962	-1.00885	AMD1	adenosylmethionine decarboxylase 1	Downregulated
	34	218734_at	0.0155	0.000914	-4.40811	-0.793747	-1.00932	NAA40	N(alpha)-acetyltransferase 40, NatD catalytic subunit	Downregulated
	35	208151_x_at	0.0706	0.00997	-3.07296	-3.19235	-1.00937	DDX17	DEAD-box helicase 17	Downregulated
	36	212926_at	0.0377	0.00369	-3.61779	-2.2036	-1.0097	SMC5	structural maintenance of chromosomes 5	Downregulated
	37	1552623_at	0.00889	0.000382	-4.92497	0.093168	-1.00977	HSH2D	hematopoietic SH2 domain containing	Downregulated
	38	243937_x_at	0.0273	0.00222	-3.90199	-1.69094	-1.00981	AGAP6	ArfGAP with GTPase domain, ankyrin repeat and PH domain 6	Downregulated
	39	204783_at	0.117	0.0222	-2.63708	-3.97313	-1.00987	MLF1	myeloid leukemia factor 1	Downregulated
	40	225868_at	0.00802	0.000324	-5.02632	0.263046	-1.01092	TRIM47	tripartite motif containing 47	Downregulated
	41	239651_at	0.0793	0.012	-2.97141	-3.37583	-1.01112	ANAPC5	anaphase promoting complex subunit 5	Downregulated
	42	223010_s_at	0.0424	0.00447	-3.51181	-2.39576	-1.01152	OCIAD1	OCIA domain containing 1	Downregulated
	43	203455_s_at	0.0551	0.00682	-3.28027	-2.81631	-1.01167	SAT1	spermidine/spermine N1-acetyltransferase 1	Downregulated
	44	235788_at	0.0268	0.00215	-3.91838	-1.66152	-1.01216	HCG18	HLA complex group 18 (non-protein coding)	Downregulated
	45	204550_x_at	0.00817	0.000334	-5.00785	0.232191	-1.01255	GSTM1	glutathione S-transferase mu 1	Downregulated
	46	243042_at	0.00412	0.00011	-5.70462	1.36291	-1.01303	MIGA1	mitoguardin 1	Downregulated
	47	206280_at	0.0495	0.00576	-3.37243	-2.64887	-1.0131	CDH18	cadherin 18	Downregulated
	48	221087_s_at	0.0175	0.0011	-4.30033	-0.98269	-1.0133	APOL3	apolipoprotein L3	Downregulated
	49	203596_s_at	0.0701	0.00985	-3.07918	-3.18109	-1.01379	IFIT5	interferon induced protein with tetratricopeptide repeats 5	Downregulated
	50	205796_at	0.115	0.0215	-2.65291	-3.94517	-1.01467	TCP11L1	t-complex 11 like 1	Downregulated
	51	230164_at	0.00546	0.000173	-5.41566	0.902385	-1.01469	ZNF621	zinc finger protein 621	Downregulated
	52	207357_s_at	0.00547	0.000174	-5.41281	0.897778	-1.0148	GALNT10	polypeptide N-acetylgalactosaminyltransferase 10	Downregulated
	53	230461_s_at	0.0971	0.0165	-2.79739	-3.68834	-1.01527	MUM1	melanoma associated antigen (mutated) 1	Downregulated
	54	209615_s_at	0.0251	0.00194	-3.97723	-1.5561	-1.01578	PAK1	p21 (RAC1) activated kinase 1	Downregulated
	55	202418_at	0.00272	5.64e-05	-6.14746	2.04514	-1.01594	YIF1A	Yip1 interacting factor homolog A, membrane trafficking protein	Downregulated
	56	201107_s_at	0.124	0.0245	-2.5809	-4.07201	-1.0162	THBS1	thrombospondin 1	Downregulated
	57	227985_at	0.00619	0.000212	-5.28713	0.693685	-1.01671	LOC100506098	uncharacterized LOC100506098	Downregulated
	58	215728_s_at	0.104	0.0183	-2.74192	-3.78728	-1.01684	ACOT7	acyl-CoA thioesterase 7	Downregulated
	59	205148_s_at	0.0138	0.000767	-4.51041	-0.615595	-1.01684	CLCN4	chloride voltage-gated channel 4	Downregulated
	60	222576_s_at	0.0171	0.00106	-4.32068	-0.94691	-1.01786	AGO1	argonaute 1, RISC catalytic component	Downregulated
	61	234710_s_at	0.0349	0.00326	-3.68708	-2.0782	-1.01819	PARP6	poly(ADP-ribose) polymerase family member 6	Downregulated
	62	1552609_s_at	0.00429	0.000117	-5.66387	1.29869	-1.01839	IFNL3///IFNL2	interferon lambda 3///interferon lambda 2	Downregulated
	63	204132_s_at	0.041	0.00422	-3.54348	-2.33829	-1.0188	FOXO3B///FOXO3	forkhead box O3B pseudogene///forkhead box O3	Downregulated
	64	238347_at	0.0661	0.00898	-3.12999	-3.08905	-1.01888	SLC38A10	solute carrier family 38 member 10	Downregulated
	65	210959_s_at	0.106	0.0191	-2.71823	-3.82942	-1.01976	SRD5A1	steroid 5 alpha-reductase 1	Downregulated
	66	213758_at	0.0244	0.00185	-4.00574	-1.50512	-1.02035	COX4I1	cytochrome c oxidase subunit 4I1	Downregulated
	67	212451_at	0.0868	0.0138	-2.89413	-3.51497	-1.02074	SECISBP2L	SECIS binding protein 2 like	Downregulated
	68	211255_x_at	0.141	0.0299	-2.47289	-4.26048	-1.021	DEDD	death effector domain containing	Downregulated
	69	201926_s_at	0.000326	2.19e-06	-8.59692	5.32687	-1.02138	CD55	CD55 molecule (Cromer blood group)	Downregulated
	70	202082_s_at	0.0885	0.0143	-2.87712	-3.54554	-1.02155	SEC14L1	SEC14 like lipid binding 1	Downregulated
	71	221781_s_at	0.0727	0.0105	-3.0461	-3.24095	-1.02171	DNAJC10	DnaJ heat shock protein family (Hsp40) member C10	Downregulated
	72	227784_s_at	0.00637	0.00022	-5.26408	0.656016	-1.02199	COG1	component of oligomeric golgi complex 1	Downregulated
	73	242780_at	0.0582	0.00741	-3.23468	-2.89912	-1.02248	VAPA	VAMP associated protein A	Downregulated
	74	222979_s_at	0.0942	0.0157	-2.82355	-3.64157	-1.02262	SURF4	surfeit 4	Downregulated
	75	222995_s_at	0.048	0.00542	-3.40577	-2.5883	-1.02324	RHBDD2	rhomboid domain containing 2	Downregulated
	76	222418_s_at	0.0193	0.00128	-4.21476	-1.13358	-1.02343	TMEM43	transmembrane protein 43	Downregulated
	77	209209_s_at	0.132	0.0269	-2.5305	-4.16023	-1.0237	FERMT2	fermitin family member 2	Downregulated
	78	224078_at	0.0557	0.00694	-3.2709	-2.83332	-1.02379	MFSD14C	major facilitator superfamily domain containing 14C	Downregulated
	79	202708_s_at	0.0396	0.00399	-3.57556	-2.28012	-1.02399	HIST2H2BE	histone cluster 2, H2be	Downregulated
	80	1563321_s_at	0.159	0.0364	-2.36384	-4.44827	-1.02402	MLLT10	myeloid/lymphoid or mixed-lineage leukemia; translocated to, 10	Downregulated
	81	218109_s_at	0.000254	1.55e-06	-8.89412	5.67347	-1.02408	MFSD1	major facilitator superfamily domain containing 1	Downregulated
	82	220007_at	0.0647	0.00869	-3.14751	-3.05728	-1.02414	METTL8	methyltransferase like 8	Downregulated
	83	216080_s_at	0.00367	9.06e-05	-5.8317	1.56161	-1.02432	FADS3	fatty acid desaturase 3	Downregulated
	84	233888_s_at	0.0167	0.00103	-4.34096	-0.911304	-1.02455	SRGAP1	SLIT-ROBO Rho GTPase activating protein 1	Downregulated
	85	237737_at	0.00818	0.000335	-5.0055	0.228262	-1.02533	LOC101927345///LOC101060632///LOC101059949///ANKRD20A12P	putative ankyrin repeat domain-containing protein 20A12 pseudogene///uncharacterized gene LOC101060632///putative ankyrin repeat domain-containing protein 20A12 pseudogene///ankyrin repeat domain 20 family member A12, pseudogene	Downregulated
	86	204322_at	0.135	0.0278	-2.51323	-4.19036	-1.02539	GOLIM4	golgi integral membrane protein 4	Downregulated
	87	214154_s_at	0.112	0.0208	-2.67032	-3.91438	-1.02541	PKP2	plakophilin 2	Downregulated
	88	1552477_a_at	0.0126	0.000662	-4.5975	-0.464911	-1.02586	IRF6	interferon regulatory factor 6	Downregulated
	89	236835_at	0.158	0.0361	-2.36818	-4.44085	-1.0259	FUT8-AS1	FUT8 antisense RNA 1	Downregulated
	90	215269_at	0.0319	0.00282	-3.76758	-1.93282	-1.02593	TRAPPC10	trafficking protein particle complex 10	Downregulated
	91	223452_s_at	0.0332	0.003	-3.7329	-1.9954	-1.02598	ATL3	atlastin GTPase 3	Downregulated
	92	202587_s_at	0.139	0.0292	-2.48568	-4.23829	-1.02619	AK1	adenylate kinase 1	Downregulated
	93	201105_at	0.0341	0.00313	-3.70892	-2.03873	-1.02698	LGALS1	galectin 1	Downregulated
	94	213465_s_at	0.0401	0.00408	-3.56193	-2.30484	-1.02712	PPP1R7	protein phosphatase 1 regulatory subunit 7	Downregulated
	95	206503_x_at	0.00722	0.000269	-5.14035	0.452489	-1.02759	PML	promyelocytic leukemia	Downregulated
	96	239151_at	0.00504	0.000153	-5.49344	1.02753	-1.02762	BMS1P5	BMS1, ribosome biogenesis factor pseudogene 5	Downregulated
	97	240452_at	0.108	0.0197	-2.70256	-3.85723	-1.02773	GSPT1	G1 to S phase transition 1	Downregulated
	98	222755_s_at	0.0899	0.0146	-2.86391	-3.56925	-1.02799	CHD7	chromodomain helicase DNA binding protein 7	Downregulated
	99	213330_s_at	0.098	0.0168	-2.78967	-3.70214	-1.02799	STIP1	stress induced phosphoprotein 1	Downregulated
	100	221496_s_at	0.0234	0.00173	-4.04194	-1.44049	-1.02805	TOB2	transducer of ERBB2, 2	Downregulated
	101	207017_at	0.0573	0.00724	-3.24722	-2.87634	-1.02854	RAB27B	RAB27B, member RAS oncogene family	Downregulated
	102	201843_s_at	0.0657	0.0089	-3.13441	-3.08104	-1.02872	EFEMP1	EGF containing fibulin like extracellular matrix protein 1	Downregulated
	103	243589_at	0.000776	8.12e-06	-7.5428	4.01194	-1.02877	KANSL1	KAT8 regulatory NSL complex subunit 1	Downregulated
	104	223309_x_at	0.027	0.00219	-3.91032	-1.676	-1.02903	PNPLA8	patatin like phospholipase domain containing 8	Downregulated
	105	213558_at	0.00346	8.19e-05	-5.89853	1.66515	-1.02903	PCLO	piccolo presynaptic cytomatrix protein	Downregulated
	106	202501_at	0.00871	0.000372	-4.94118	0.120447	-1.02934	MAPRE2	microtubule associated protein RP/EB family member 2	Downregulated
	107	235226_at	0.00031	2.01e-06	-8.67061	5.41375	-1.02936	CDK19	cyclin dependent kinase 19	Downregulated
	108	1555595_at	0.00797	0.000317	-5.03836	0.283127	-1.02952	SCRN3	secernin 3	Downregulated
	109	223016_x_at	0.0605	0.00784	-3.20368	-2.95539	-1.02963	ZRANB2	zinc finger RANBP2-type containing 2	Downregulated
	110	203027_s_at	0.066	0.00895	-3.13137	-3.08655	-1.03007	MVD	mevalonate diphosphate decarboxylase	Downregulated
	111	1569472_s_at	0.156	0.0351	-2.38299	-4.41549	-1.0303	TTC3P1///TTC3	tetratricopeptide repeat domain 3 pseudogene 1///tetratricopeptide repeat domain 3	Downregulated
	112	208490_x_at	0.0204	0.0014	-4.16107	-1.22862	-1.03123	HIST1H2BC///HIST1H2BI///HIST1H2BE///HIST1H2BF///HIST1H2BG	histone cluster 1, H2bc///histone cluster 1, H2bi///histone cluster 1, H2be///histone cluster 1, H2bf///histone cluster 1, H2bg	Downregulated
	113	212337_at	0.00768	0.000298	-5.07756	0.348402	-1.03163	TUG1	taurine up-regulated 1 (non-protein coding)	Downregulated
	114	216230_x_at	0.00733	0.000276	-5.12367	0.424897	-1.03185	SMPD1	sphingomyelin phosphodiesterase 1	Downregulated
	115	206235_at	0.0104	0.000495	-4.76969	-0.169751	-1.0319	LIG4	DNA ligase 4	Downregulated
	116	1553336_a_at	0.0688	0.00956	-3.09574	-3.1511	-1.03195	MIER3	MIER family member 3	Downregulated
	117	230395_at	0.00117	1.53e-05	-7.06516	3.36909	-1.03241	METTL9	methyltransferase like 9	Downregulated
	118	211087_x_at	0.11	0.0202	-2.6867	-3.88536	-1.03252	MAPK14	mitogen-activated protein kinase 14	Downregulated
	119	1553679_s_at	0.17	0.0407	-2.30113	-4.55495	-1.03273	VKORC1L1	vitamin K epoxide reductase complex subunit 1 like 1	Downregulated
	120	238790_at	0.18	0.0444	-2.25235	-4.63722	-1.03275	LOC374443	C-type lectin domain family 2 member D pseudogene	Downregulated
	121	1555514_a_at	0.0749	0.011	-3.02087	-3.28655	-1.03298	PIAS2	protein inhibitor of activated STAT 2	Downregulated
	122	202354_s_at	0.167	0.0394	-2.31962	-4.5236	-1.03301	GTF2F1	general transcription factor IIF subunit 1	Downregulated
	123	205748_s_at	0.093	0.0154	-2.83456	-3.62185	-1.03359	RNF126	ring finger protein 126	Downregulated
	124	229748_x_at	0.00344	8.11e-05	-5.90424	1.67398	-1.03388	LOC100233156///TEKT4P2///MAFIP	tektin 4 pseudogene///tektin 4 pseudogene 2///MAFF interacting protein (pseudogene)	Downregulated
	125	200041_s_at	0.0896	0.0145	-2.86758	-3.56266	-1.03395	ATP6V1G2-DDX39B///SNORD84///DDX39B	ATP6V1G2-DDX39B readthrough (NMD candidate)///small nucleolar RNA, C/D box 84///DEAD-box helicase 39B	Downregulated
	126	239704_at	0.0114	0.000562	-4.69367	-0.299599	-1.03445	RNF144B	ring finger protein 144B	Downregulated
	127	206240_s_at	0.0372	0.0036	-3.63183	-2.17817	-1.03479	ZNF136	zinc finger protein 136	Downregulated
	128	225291_at	0.00118	1.56e-05	-7.05025	3.34852	-1.03483	PNPT1	polyribonucleotide nucleotidyltransferase 1	Downregulated
	129	230884_s_at	0.0301	0.00258	-3.818	-1.84195	-1.03517	LOC101930112///SPG7	uncharacterized LOC101930112///SPG7, paraplegin matrix AAA peptidase subunit	Downregulated
	130	201494_at	0.0282	0.00234	-3.87304	-1.74294	-1.03518	PRCP	prolylcarboxypeptidase	Downregulated
	131	235041_at	0.00188	3.2e-05	-6.53665	2.62124	-1.03545	GOSR2	golgi SNAP receptor complex member 2	Downregulated
	132	237426_at	0.00339	7.83e-05	-5.92769	1.71013	-1.03583	SP100	SP100 nuclear antigen	Downregulated
	133	209178_at	0.0278	0.00228	-3.88551	-1.72054	-1.03594	DHX38	DEAH-box helicase 38	Downregulated
	134	234299_s_at	0.0759	0.0112	-3.01159	-3.30331	-1.03628	NIN	ninein	Downregulated
	135	205763_s_at	0.116	0.0219	-2.64306	-3.96256	-1.03663	DDX18	DEAD-box helicase 18	Downregulated
	136	231819_at	0.0653	0.00881	-3.14043	-3.07012	-1.03669	CEBPZOS	CEBPZ opposite strand	Downregulated
	137	226625_at	0.0204	0.0014	-4.16315	-1.22494	-1.03705	TGFBR3	transforming growth factor beta receptor 3	Downregulated
	138	224790_at	0.00293	6.31e-05	-6.07163	1.93034	-1.03743	ASAP1	ArfGAP with SH3 domain, ankyrin repeat and PH domain 1	Downregulated
	139	208316_s_at	0.106	0.0189	-2.7226	-3.82165	-1.03768	OCRL	OCRL, inositol polyphosphate-5-phosphatase	Downregulated
	140	229202_at	0.00413	0.000111	-5.69903	1.35412	-1.03869	PCNX2	pecanex homolog 2 (Drosophila)	Downregulated
	141	231904_at	0.0782	0.0117	-2.98333	-3.35433	-1.0388	U2AF1	U2 small nuclear RNA auxiliary factor 1	Downregulated
	142	243851_at	0.0231	0.0017	-4.05285	-1.42105	-1.03885	RAB3GAP2///AURKAPS1	RAB3 GTPase activating non-catalytic protein subunit 2///aurora kinase A pseudogene 1	Downregulated
	143	215716_s_at	0.0226	0.00165	-4.07012	-1.39027	-1.03898	ATP2B1	ATPase plasma membrane Ca2+ transporting 1	Downregulated
	144	1565320_at	0.059	0.00756	-3.22364	-2.91915	-1.03917	RBMY3AP	RNA binding motif protein, Y-linked, family 3, member A pseudogene	Downregulated
	145	242438_at	0.0202	0.00138	-4.16906	-1.21447	-1.03943	ASXL1	additional sex combs like 1, transcriptional regulator	Downregulated
	146	206831_s_at	0.0169	0.00104	-4.33424	-0.923098	-1.03947	ARSD	arylsulfatase D	Downregulated
	147	201850_at	0.00363	8.88e-05	-5.84513	1.58248	-1.03955	CAPG	capping actin protein, gelsolin like	Downregulated
	148	232229_at	0.0428	0.00453	-3.50475	-2.40857	-1.03957	SETX	senataxin	Downregulated
	149	205386_s_at	0.0212	0.00148	-4.12981	-1.28409	-1.03993	MDM2	MDM2 proto-oncogene	Downregulated
	150	210752_s_at	0.0106	0.00051	-4.75244	-0.199139	-1.04028	MLX	MLX, MAX dimerization protein	Downregulated
	151	201203_s_at	0.0441	0.00474	-3.48019	-2.45314	-1.04086	RRBP1	ribosome binding protein 1	Downregulated
	152	215558_at	0.0433	0.00463	-3.49276	-2.43033	-1.04097	UBR2	ubiquitin protein ligase E3 component n-recognin 2	Downregulated
	153	215130_s_at	0.00725	0.00027	-5.13683	0.446669	-1.04103	IQCK	IQ motif containing K	Downregulated
	154	209707_at	0.0293	0.00247	-3.84205	-1.79865	-1.04121	PIGK	phosphatidylinositol glycan anchor biosynthesis class K	Downregulated
	155	1557277_a_at	0.017	0.00105	-4.32535	-0.938717	-1.04158	LINC01016	long intergenic non-protein coding RNA 1016	Downregulated
	156	200714_x_at	0.00223	4.06e-05	-6.37183	2.37993	-1.04204	OS9	OS9, endoplasmic reticulum lectin	Downregulated
	157	223936_s_at	0.109	0.0199	-2.69491	-3.87081	-1.04316	FOXP1	forkhead box P1	Downregulated
	158	240221_at	0.0298	0.00253	-3.82888	-1.82236	-1.04319	CSNK1A1	casein kinase 1 alpha 1	Downregulated
	159	201325_s_at	0.0018	2.97e-05	-6.58822	2.69594	-1.04335	EMP1	epithelial membrane protein 1	Downregulated
	160	1558647_at	0.0685	0.0095	-3.0989	-3.14539	-1.04412	SH3D19	SH3 domain containing 19	Downregulated
	161	218832_x_at	0.0882	0.0142	-2.88012	-3.54015	-1.04417	ARRB1	arrestin beta 1	Downregulated
	162	230206_at	0.192	0.0492	-2.19528	-4.73258	-1.04436	DOCK5	dedicator of cytokinesis 5	Downregulated
	163	223253_at	0.0502	0.00589	-3.36022	-2.67107	-1.04547	EPDR1	ependymin related 1	Downregulated
	164	218231_at	0.00859	0.000362	-4.9578	0.14835	-1.04562	NAGK	N-acetylglucosamine kinase	Downregulated
	165	215329_s_at	0.129	0.0261	-2.54665	-4.13202	-1.04614	CDK11A///CDK11B	cyclin dependent kinase 11A///cyclin dependent kinase 11B	Downregulated
	166	215606_s_at	0.0277	0.00227	-3.88883	-1.71457	-1.04641	ERC1	ELKS/RAB6-interacting/CAST family member 1	Downregulated
	167	227771_at	0.027	0.00218	-3.91294	-1.67129	-1.04641	LIFR	leukemia inhibitory factor receptor alpha	Downregulated
	168	212634_at	0.0218	0.00156	-4.10239	-1.33283	-1.04665	UFL1	UFM1 specific ligase 1	Downregulated
	169	1555175_a_at	0.0123	0.000638	-4.61929	-0.427358	-1.04714	PBLD	phenazine biosynthesis like protein domain containing	Downregulated
	170	201774_s_at	0.167	0.0392	-2.32231	-4.51905	-1.04768	NCAPD2	non-SMC condensin I complex subunit D2	Downregulated
	171	242336_at	0.0136	0.000748	-4.5253	-0.589782	-1.04824	GSK3B	glycogen synthase kinase 3 beta	Downregulated
	172	204821_at	0.00293	6.3e-05	-6.07224	1.93127	-1.04825	BTN3A3	butyrophilin subfamily 3 member A3	Downregulated
	173	239232_at	0.0507	0.00598	-3.3524	-2.68527	-1.04849	MSI2	musashi RNA binding protein 2	Downregulated
	174	221556_at	0.000382	2.8e-06	-8.39292	5.08302	-1.04902	CDC14B	cell division cycle 14B	Downregulated
	175	207078_at	0.00193	3.31e-05	-6.51269	2.5864	-1.04927	MED6	mediator complex subunit 6	Downregulated
	176	208756_at	0.158	0.036	-2.36963	-4.43837	-1.04943	EIF3I	eukaryotic translation initiation factor 3 subunit I	Downregulated
	177	206536_s_at	0.076	0.0112	-3.01052	-3.30524	-1.05005	XIAP	X-linked inhibitor of apoptosis	Downregulated
	178	212492_s_at	0.0281	0.00232	-3.87592	-1.73776	-1.0503	KDM4B	lysine demethylase 4B	Downregulated
	179	212619_at	0.187	0.0473	-2.21731	-4.69588	-1.05041	NEMP1	nuclear envelope integral membrane protein 1	Downregulated
	180	220021_at	0.00473	0.000137	-5.56188	1.13693	-1.05103	TMC7	transmembrane channel like 7	Downregulated
	181	201768_s_at	0.155	0.0349	-2.38619	-4.41	-1.05128	CLINT1	clathrin interactor 1	Downregulated
	182	201198_s_at	0.16	0.0369	-2.3561	-4.4615	-1.05183	PSMD1	proteasome 26S subunit, non-ATPase 1	Downregulated
	183	1556202_at	0.144	0.0309	-2.45486	-4.29171	-1.05187	SRGAP2	SLIT-ROBO Rho GTPase activating protein 2	Downregulated
	184	212125_at	0.109	0.02	-2.69261	-3.87489	-1.05191	RANGAP1	Ran GTPase activating protein 1	Downregulated
	185	235054_at	0.0164	0.000999	-4.35698	-0.88322	-1.05233	NUDT16	nudix hydrolase 16	Downregulated
	186	233226_at	0.0571	0.00719	-3.2509	-2.86965	-1.05321	PTPN9	protein tyrosine phosphatase, non-receptor type 9	Downregulated
	187	1568865_at	0.0304	0.00262	-3.80764	-1.8606	-1.0535	FNTB	farnesyltransferase, CAAX box, beta	Downregulated
	188	201786_s_at	0.00311	6.92e-05	-6.01034	1.83694	-1.05353	ADAR	adenosine deaminase, RNA specific	Downregulated
	189	1555735_a_at	0.0876	0.0141	-2.88507	-3.53126	-1.05381	BAP1	BRCA1 associated protein 1	Downregulated
	190	232810_at	0.00579	0.00019	-5.35732	0.807949	-1.05386	AIG1	androgen induced 1	Downregulated
	191	1553535_a_at	0.0888	0.0143	-2.87486	-3.54959	-1.05405	RANGAP1	Ran GTPase activating protein 1	Downregulated
	192	201674_s_at	0.00183	3.05e-05	-6.57026	2.66998	-1.05424	AKAP1	A-kinase anchoring protein 1	Downregulated
	193	229574_at	0.0143	0.000803	-4.48346	-0.662419	-1.0544	TRA2A	transformer 2 alpha homolog	Downregulated
	194	224569_s_at	0.0452	0.00494	-3.45684	-2.49554	-1.05455	IRF2BP2	interferon regulatory factor 2 binding protein 2	Downregulated
	195	228124_at	0.00838	0.000348	-4.98208	0.189074	-1.05457	ABHD12	abhydrolase domain containing 12	Downregulated
	196	235540_at	0.0102	0.000478	-4.79048	-0.134362	-1.05469	GNRH1	gonadotropin releasing hormone 1	Downregulated
	197	1553216_at	0.0187	0.00121	-4.2458	-1.07875	-1.05479	ZNF41	zinc finger protein 41	Downregulated
	198	233917_s_at	0.132	0.0268	-2.53349	-4.15501	-1.05487	MOV10	Mov10 RISC complex RNA helicase	Downregulated
	199	1554794_a_at	0.115	0.0215	-2.65218	-3.94646	-1.05492	UBE3C	ubiquitin protein ligase E3C	Downregulated
	200	217811_at	0.105	0.0186	-2.7319	-3.80511	-1.05522	SELT	selenoprotein T	Downregulated
	201	235296_at	0.105	0.0187	-2.72911	-3.81008	-1.05554	EIF5A2	eukaryotic translation initiation factor 5A2	Downregulated
	202	202412_s_at	0.147	0.032	-2.43491	-4.32619	-1.05585	USP1	ubiquitin specific peptidase 1	Downregulated
	203	210866_s_at	0.118	0.0227	-2.62383	-3.9965	-1.05597	CNOT4	CCR4-NOT transcription complex subunit 4	Downregulated
	204	214795_at	0.0518	0.00619	-3.33322	-2.72012	-1.05634	ZMYND8	zinc finger MYND-type containing 8	Downregulated
	205	223028_s_at	0.0529	0.00639	-3.31596	-2.75146	-1.05647	SNX9	sorting nexin 9	Downregulated
	206	229310_at	0.0355	0.00335	-3.67212	-2.10526	-1.05674	KLHL29	kelch like family member 29	Downregulated
	207	215521_at	0.00655	0.00023	-5.23764	0.612704	-1.0569	PHC3	polyhomeotic homolog 3	Downregulated
	208	204344_s_at	0.126	0.0251	-2.56959	-4.09184	-1.05704	SEC23A	Sec23 homolog A, coat complex II component	Downregulated
	209	230130_at	0.103	0.0181	-2.74892	-3.77482	-1.0579	SLIT2	slit guidance ligand 2	Downregulated
	210	1555439_at	0.00142	2.08e-05	-6.84223	3.05842	-1.05825	GTF3C3	general transcription factor IIIC subunit 3	Downregulated
	211	210950_s_at	0.0305	0.00264	-3.80431	-1.86661	-1.05899	FDFT1	farnesyl-diphosphate farnesyltransferase 1	Downregulated
	212	203769_s_at	0.00949	0.000423	-4.86375	-0.010096	-1.05933	STS	steroid sulfatase (microsomal), isozyme S	Downregulated
	213	225269_s_at	0.000698	6.86e-06	-7.67355	4.18263	-1.05933	RBMS1	RNA binding motif single stranded interacting protein 1	Downregulated
	214	239028_at	0.00272	5.6e-05	-6.15175	2.05161	-1.05948	LYPD6	LY6/PLAUR domain containing 6	Downregulated
	215	1555405_at	0.0485	0.00554	-3.39407	-2.60955	-1.0597	UBE3C	ubiquitin protein ligase E3C	Downregulated
	216	233562_at	0.0026	5.24e-05	-6.19739	2.12028	-1.05975	LINC00839	long intergenic non-protein coding RNA 839	Downregulated
	217	1553148_a_at	0.0178	0.00113	-4.28568	-1.00846	-1.05976	SNX13	sorting nexin 13	Downregulated
	218	225640_at	0.0131	0.000703	-4.56214	-0.525994	-1.06063	EBLN3P	endogenous Bornavirus-like nucleoprotein 3, pseudogene	Downregulated
	219	206943_at	0.0616	0.00807	-3.1882	-2.98347	-1.06291	TGFBR1	transforming growth factor beta receptor 1	Downregulated
	220	223323_x_at	0.0815	0.0126	-2.94682	-3.42016	-1.06294	TRPM7	transient receptor potential cation channel subfamily M member 7	Downregulated
	221	228236_at	0.00671	0.000241	-5.20844	0.564752	-1.06297	SLC52A3	solute carrier family 52 member 3	Downregulated
	222	201015_s_at	0.0041	0.00011	-5.70771	1.36777	-1.06407	JUP	junction plakoglobin	Downregulated
	223	238816_at	0.0169	0.00104	-4.33426	-0.923075	-1.0641	PSEN1	presenilin 1	Downregulated
	224	1552767_a_at	0.0101	0.000471	-4.79979	-0.118527	-1.0644	HS6ST2	heparan sulfate 6-O-sulfotransferase 2	Downregulated
	225	236613_at	0.0107	0.000513	-4.74847	-0.20592	-1.06462	RBM25	RNA binding motif protein 25	Downregulated
	226	212487_at	0.019	0.00125	-4.22933	-1.10784	-1.06492	GPATCH8	G-patch domain containing 8	Downregulated
	227	203114_at	0.0699	0.00981	-3.08156	-3.17677	-1.0657	SSSCA1	Sjogren syndrome/scleroderma autoantigen 1	Downregulated
	228	200964_at	0.0984	0.0169	-2.78568	-3.70926	-1.06607	UBA1	ubiquitin like modifier activating enzyme 1	Downregulated
	229	226946_at	0.0326	0.00291	-3.75011	-1.96433	-1.0665	NADK2	NAD kinase 2, mitochondrial	Downregulated
	230	1554008_at	0.00533	0.000168	-5.43515	0.933818	-1.06679	OSMR	oncostatin M receptor	Downregulated
	231	244461_at	0.0155	0.000918	-4.40593	-0.797544	-1.06713	SPECC1	sperm antigen with calponin homology and coiled-coil domains 1	Downregulated
	232	230133_at	0.0436	0.00467	-3.48852	-2.43804	-1.06714	RC3H2	ring finger and CCCH-type domains 2	Downregulated
	233	1555124_at	0.00836	0.000346	-4.98558	0.194927	-1.06717	LINC01126	long intergenic non-protein coding RNA 1126	Downregulated
	234	1553139_s_at	0.0648	0.00871	-3.14677	-3.05862	-1.0673	PLXNA3	plexin A3	Downregulated
	235	212379_at	0.126	0.025	-2.57053	-4.0902	-1.06743	GART	phosphoribosylglycinamide formyltransferase, phosphoribosylglycinamide synthetase, phosphoribosylaminoimidazole synthetase	Downregulated
	236	1557384_at	0.0725	0.0104	-3.04897	-3.23575	-1.06774	LOC100506639///ZNF131	uncharacterized LOC100506639///zinc finger protein 131	Downregulated
	237	1560014_s_at	0.00158	2.46e-05	-6.72249	2.88868	-1.06786	PDXDC1	pyridoxal dependent decarboxylase domain containing 1	Downregulated
	238	202448_s_at	0.0099	0.000453	-4.82331	-0.078601	-1.06849	ZER1	zyg-11 related cell cycle regulator	Downregulated
	239	217534_at	0.0133	0.00072	-4.54803	-0.550398	-1.06872	FAM49B	family with sequence similarity 49 member B	Downregulated
	240	233836_at	0.01	0.000464	-4.80853	-0.103689	-1.06874	TNRC6A	trinucleotide repeat containing 6A	Downregulated
	241	223139_s_at	0.00495	0.000147	-5.51825	1.06727	-1.06914	DHX36	DEAH-box helicase 36	Downregulated
	242	202086_at	0.00744	0.000282	-5.11041	0.402933	-1.0695	MX1	MX dynamin like GTPase 1	Downregulated
	243	204044_at	0.0135	0.000738	-4.53322	-0.576041	-1.06953	QPRT	quinolinate phosphoribosyltransferase	Downregulated
	244	39313_at	0.0122	0.000624	-4.63188	-0.405679	-1.06976	WNK1	WNK lysine deficient protein kinase 1	Downregulated
	245	208453_s_at	0.0611	0.00795	-3.19629	-2.9688	-1.07018	XPNPEP1	X-prolyl aminopeptidase 1	Downregulated
	246	222600_s_at	0.113	0.021	-2.66617	-3.92172	-1.07027	UBA6	ubiquitin like modifier activating enzyme 6	Downregulated
	247	232517_s_at	0.0126	0.000662	-4.59732	-0.465235	-1.07031	HELZ2	helicase with zinc finger 2	Downregulated
	248	204541_at	0.00243	4.64e-05	-6.28041	2.24439	-1.07035	SEC14L2	SEC14 like lipid binding 2	Downregulated
	249	1555420_a_at	0.00245	4.7e-05	-6.27126	2.23077	-1.0709	KLF7	Kruppel like factor 7	Downregulated
	250	211466_at	0.0298	0.00254	-3.82591	-1.8277	-1.07149	NFIB	nuclear factor I B	Downregulated
	251	1561048_at	0.188	0.0474	-2.21603	-4.69801	-1.07156	RARS2	arginyl-tRNA synthetase 2, mitochondrial	Downregulated
	252	210978_s_at	0.0945	0.0158	-2.82105	-3.64603	-1.07206	TAGLN2	transgelin 2	Downregulated
	253	232914_s_at	0.0136	0.000749	-4.52431	-0.591489	-1.0727	SYTL2	synaptotagmin like 2	Downregulated
	254	203085_s_at	0.166	0.0391	-2.32305	-4.51779	-1.07271	TGFB1	transforming growth factor beta 1	Downregulated
	255	201867_s_at	0.0611	0.00795	-3.19622	-2.96892	-1.07307	TBL1X	transducin (beta)-like 1X-linked	Downregulated
	256	229334_at	0.191	0.049	-2.19727	-4.72927	-1.07342	RUFY3	RUN and FYVE domain containing 3	Downregulated
	257	214251_s_at	0.0681	0.00939	-3.1052	-3.13398	-1.07423	NUMA1	nuclear mitotic apparatus protein 1	Downregulated
	258	232116_at	0.000983	1.17e-05	-7.26529	3.64218	-1.07427	GRHL3	grainyhead like transcription factor 3	Downregulated
	259	236156_at	0.000513	4.38e-06	-8.02799	4.63431	-1.07513	LOC101926887///LIPA	uncharacterized LOC101926887///lipase A, lysosomal acid type	Downregulated
	260	220176_at	0.0103	0.00048	-4.78753	-0.139371	-1.07546	NUBPL	nucleotide binding protein like	Downregulated
	261	244593_at	0.0719	0.0103	-3.05652	-3.2221	-1.07575	HID1	HID1 domain containing	Downregulated
	262	211404_s_at	0.00146	2.17e-05	-6.81269	3.01673	-1.07575	APLP2	amyloid beta precursor like protein 2	Downregulated
	263	239871_at	0.00392	0.000101	-5.75849	1.44743	-1.0758	CLTC	clathrin heavy chain	Downregulated
	264	204863_s_at	0.0678	0.00932	-3.10958	-3.12604	-1.07592	IL6ST	interleukin 6 signal transducer	Downregulated
	265	1554132_a_at	0.0662	0.009	-3.12844	-3.09186	-1.07598	CCSER2	coiled-coil serine rich protein 2	Downregulated
	266	217892_s_at	0.000416	3.18e-06	-8.28754	4.95511	-1.07633	LIMA1	LIM domain and actin binding 1	Downregulated
	267	243857_at	0.0442	0.00476	-3.47726	-2.45847	-1.07658	MORF4L2	mortality factor 4 like 2	Downregulated
	268	213209_at	0.0498	0.0058	-3.36849	-2.65603	-1.0767	TAF6L	TATA-box binding protein associated factor 6 like	Downregulated
	269	1557158_s_at	0.0114	0.000563	-4.69326	-0.300305	-1.07688	KMT2C	lysine methyltransferase 2C	Downregulated
	270	1554167_a_at	0.0586	0.00749	-3.22899	-2.90944	-1.0769	GOLGA7	golgin A7	Downregulated
	271	234268_at	0.045	0.00491	-3.46026	-2.48934	-1.07715	SLC2A13	solute carrier family 2 member 13	Downregulated
	272	201341_at	0.00637	0.00022	-5.26523	0.657883	-1.07755	ENC1	ectodermal-neural cortex 1	Downregulated
	273	216231_s_at	0.00127	1.78e-05	-6.95775	3.22027	-1.07805	B2M	beta-2-microglobulin	Downregulated
	274	209953_s_at	0.0374	0.00363	-3.62684	-2.1872	-1.07815	CDC37	cell division cycle 37	Downregulated
	275	232295_at	0.000433	3.36e-06	-8.24363	4.90142	-1.07821	GFM1	G elongation factor mitochondrial 1	Downregulated
	276	236037_at	0.05	0.00584	-3.36487	-2.66261	-1.0789	ARFGEF3	ARFGEF family member 3	Downregulated
	277	223200_s_at	0.0321	0.00284	-3.76369	-1.93983	-1.07911	LSG1	large 60S subunit nuclear export GTPase 1	Downregulated
	278	202323_s_at	0.169	0.04	-2.3105	-4.53908	-1.07915	ACBD3	acyl-CoA binding domain containing 3	Downregulated
	279	1554053_at	0.00964	0.000433	-4.85044	-0.032623	-1.0793	SPTLC1	serine palmitoyltransferase long chain base subunit 1	Downregulated
	280	212509_s_at	0.000326	2.19e-06	-8.60039	5.33098	-1.0794	MXRA7	matrix remodeling associated 7	Downregulated
	281	1556619_at	0.00909	0.000395	-4.90494	0.059432	-1.07986	SHISA9	shisa family member 9	Downregulated
	282	220572_at	0.0038	9.57e-05	-5.79605	1.50611	-1.08017	LOC100506282	uncharacterized LOC100506282	Downregulated
	283	210544_s_at	0.0962	0.0162	-2.80663	-3.67183	-1.08039	ALDH3A2	aldehyde dehydrogenase 3 family member A2	Downregulated
	284	214753_at	0.102	0.0179	-2.7537	-3.7663	-1.08085	N4BP2L2	NEDD4 binding protein 2 like 2	Downregulated
	285	243650_at	0.00862	0.000364	-4.95476	0.143249	-1.08114	PLEKHH2	pleckstrin homology, MyTH4 and FERM domain containing H2	Downregulated
	286	213836_s_at	0.00402	0.000105	-5.73423	1.40941	-1.0814	WIPI1	WD repeat domain, phosphoinositide interacting 1	Downregulated
	287	213043_s_at	0.028	0.00232	-3.87707	-1.7357	-1.0818	MIR6884///MED24	microRNA 6884///mediator complex subunit 24	Downregulated
	288	218052_s_at	0.00862	0.000366	-4.95192	0.138481	-1.08224	ATP13A1	ATPase 13A1	Downregulated
	289	1554518_at	0.0199	0.00134	-4.18694	-1.18278	-1.08239	GSTCD	glutathione S-transferase C-terminal domain containing	Downregulated
	290	204285_s_at	0.00777	0.000306	-5.06043	0.319909	-1.08297	PMAIP1	phorbol-12-myristate-13-acetate-induced protein 1	Downregulated
	291	219439_at	0.00464	0.000133	-5.58099	1.16735	-1.08304	C1GALT1	core 1 synthase, glycoprotein-N-acetylgalactosamine 3-beta-galactosyltransferase 1	Downregulated
	292	242844_at	0.191	0.0488	-2.19994	-4.72482	-1.08324	PGGT1B	protein geranylgeranyltransferase type I subunit beta	Downregulated
	293	202213_s_at	0.109	0.0199	-2.69597	-3.86893	-1.08325	CUL4B	cullin 4B	Downregulated
	294	215771_x_at	0.038	0.00375	-3.60985	-2.21798	-1.08361	RET	ret proto-oncogene	Downregulated
	295	1560339_s_at	0.138	0.029	-2.48923	-4.23212	-1.08372	NAP1L4	nucleosome assembly protein 1 like 4	Downregulated
	296	229520_s_at	0.000307	1.97e-06	-8.68708	5.43309	-1.08471	GPATCH2L	G-patch domain containing 2 like	Downregulated
	297	200646_s_at	0.125	0.0247	-2.57845	-4.0763	-1.08542	NUCB1	nucleobindin 1	Downregulated
	298	210594_x_at	0.181	0.0446	-2.24958	-4.64187	-1.08548	MPZL1	myelin protein zero like 1	Downregulated
	299	1555606_a_at	0.00474	0.000138	-5.55946	1.13307	-1.08558	GDPD1	glycerophosphodiester phosphodiesterase domain containing 1	Downregulated
	300	222404_x_at	0.0569	0.00715	-3.25432	-2.86344	-1.08593	HACD3	3-hydroxyacyl-CoA dehydratase 3	Downregulated
	301	1559307_s_at	0.0817	0.0126	-2.94498	-3.42348	-1.08727	RBL1	RB transcriptional corepressor like 1	Downregulated
	302	1568777_at	0.0241	0.0018	-4.01909	-1.48128	-1.08741	EML5	echinoderm microtubule associated protein like 5	Downregulated
	303	219610_at	0.00181	2.99e-05	-6.58391	2.68972	-1.08744	ARHGEF28	Rho guanine nucleotide exchange factor 28	Downregulated
	304	235442_at	0.0254	0.00198	-3.96725	-1.57397	-1.08765	CXorf56	chromosome X open reading frame 56	Downregulated
	305	214941_s_at	0.105	0.0188	-2.72778	-3.81244	-1.088	PRPF40A	pre-mRNA processing factor 40 homolog A	Downregulated
	306	1554006_a_at	0.071	0.0101	-3.06741	-3.20239	-1.08817	LLGL2	LLGL2, scribble cell polarity complex component	Downregulated
	307	208932_at	0.142	0.0301	-2.46812	-4.26876	-1.08824	PPP4C	protein phosphatase 4 catalytic subunit	Downregulated
	308	214446_at	0.00946	0.000421	-4.86664	-0.00522	-1.08863	ELL2	elongation factor for RNA polymerase II 2	Downregulated
	309	219980_at	0.0368	0.00354	-3.64112	-2.16136	-1.08866	ABHD18	abhydrolase domain containing 18	Downregulated
	310	237482_s_at	0.0133	0.000724	-4.54476	-0.556062	-1.08871	ACAD10	acyl-CoA dehydrogenase family member 10	Downregulated
	311	1559585_at	0.0137	0.000753	-4.52155	-0.596277	-1.08883	DDX60L	DEAD-box helicase 60-like	Downregulated
	312	214257_s_at	0.11	0.0202	-2.6872	-3.88449	-1.09005	SEC22B	SEC22 homolog B, vesicle trafficking protein (gene/pseudogene)	Downregulated
	313	230134_s_at	0.107	0.0192	-2.71441	-3.8362	-1.09088	RC3H2	ring finger and CCCH-type domains 2	Downregulated
	314	239336_at	0.00752	0.000287	-5.10008	0.38579	-1.09089	THBS1	thrombospondin 1	Downregulated
	315	228065_at	0.00272	5.6e-05	-6.15178	2.05166	-1.09152	BCL9L	B-cell CLL/lymphoma 9-like	Downregulated
	316	225634_at	0.00128	1.81e-05	-6.94221	3.1986	-1.09156	ZC3HAV1	zinc finger CCCH-type containing, antiviral 1	Downregulated
	317	201444_s_at	0.0302	0.00259	-3.81428	-1.84864	-1.0918	ATP6AP2	ATPase H+ transporting accessory protein 2	Downregulated
	318	222073_at	0.055	0.0068	-3.28207	-2.81304	-1.09181	COL4A3	collagen type IV alpha 3 chain	Downregulated
	319	231722_at	0.00122	1.66e-05	-7.00705	3.28877	-1.09205	CASP14	caspase 14	Downregulated
	320	217388_s_at	0.00342	7.98e-05	-5.91499	1.69056	-1.09248	KYNU	kynureninase	Downregulated
	321	1554973_a_at	0.0329	0.00295	-3.74334	-1.97656	-1.09261	ZBTB26	zinc finger and BTB domain containing 26	Downregulated
	322	226034_at	0.0262	0.00208	-3.93908	-1.62442	-1.09288	DUSP4	dual specificity phosphatase 4	Downregulated
	323	212977_at	0.0525	0.00632	-3.32213	-2.74026	-1.09305	ACKR3	atypical chemokine receptor 3	Downregulated
	324	205851_at	0.0725	0.0104	-3.04916	-3.23541	-1.09306	NME6	NME/NM23 nucleoside diphosphate kinase 6	Downregulated
	325	233421_s_at	0.0424	0.00447	-3.51214	-2.39516	-1.09307	NUP133	nucleoporin 133	Downregulated
	326	244624_at	0.0122	0.000628	-4.62832	-0.411818	-1.09341	RPS27A	ribosomal protein S27a	Downregulated
	327	203990_s_at	0.0867	0.0138	-2.8963	-3.51107	-1.09347	KDM6A	lysine demethylase 6A	Downregulated
	328	207764_s_at	0.108	0.0195	-2.70736	-3.84871	-1.09391	HIPK3	homeodomain interacting protein kinase 3	Downregulated
	329	1553225_s_at	0.0695	0.00969	-3.08809	-3.16496	-1.09392	ZNF75D	zinc finger protein 75D	Downregulated
	330	201159_s_at	0.043	0.00457	-3.49956	-2.418	-1.09407	NMT1	N-myristoyltransferase 1	Downregulated
	331	213724_s_at	0.027	0.00218	-3.91167	-1.67357	-1.09437	PDK2	pyruvate dehydrogenase kinase 2	Downregulated
	332	202111_at	0.105	0.0186	-2.73141	-3.80599	-1.09514	SLC4A2	solute carrier family 4 member 2	Downregulated
	333	217437_s_at	0.0122	0.000626	-4.63	-0.408918	-1.09518	TACC1	transforming acidic coiled-coil containing protein 1	Downregulated
	334	205585_at	0.00401	0.000105	-5.73703	1.41382	-1.09541	ETV6	ETS variant 6	Downregulated
	335	214849_at	0.0999	0.0173	-2.77216	-3.73339	-1.09557	KCTD20	potassium channel tetramerization domain containing 20	Downregulated
	336	212383_at	0.000278	1.74e-06	-8.79435	5.55825	-1.0958	ATP6V0A1	ATPase H+ transporting V0 subunit a1	Downregulated
	337	1557267_s_at	0.053	0.00641	-3.31395	-2.75512	-1.09584	GEN1	GEN1, Holliday junction 5' flap endonuclease	Downregulated
	338	1554830_a_at	0.024	0.0018	-4.02003	-1.4796	-1.09598	STEAP3	STEAP3 metalloreductase	Downregulated
	339	224573_at	0.0175	0.0011	-4.30342	-0.977259	-1.09636	RNASEK-C17orf49///RNASEK///C17orf49	RNASEK-C17orf49 readthrough///ribonuclease K///chromosome 17 open reading frame 49	Downregulated
	340	211085_s_at	0.134	0.0277	-2.51406	-4.18891	-1.09659	STK4	serine/threonine kinase 4	Downregulated
	341	224212_s_at	0.0464	0.00516	-3.43336	-2.53819	-1.0967	PCDHA1///PCDHA2///PCDHA3///PCDHA4///PCDHA5///PCDHA6///PCDHA7///PCDHA8///PCDHA10///PCDHA11///PCDHA12///PCDHA13///PCDHAC1///PCDHAC2///PCDHA9	protocadherin alpha 1///protocadherin alpha 2///protocadherin alpha 3///protocadherin alpha 4///protocadherin alpha 5///protocadherin alpha 6///protocadherin alpha 7///protocadherin alpha 8///protocadherin alpha 10///protocadherin alpha 11///protocadherin alpha 12///protocadherin alpha 13///protocadherin alpha subfamily C, 1///protocadherin alpha subfamily C, 2///protocadherin alpha 9	Downregulated
	342	216294_s_at	0.0378	0.00372	-3.61391	-2.21062	-1.09702	KIAA1109	KIAA1109	Downregulated
	343	221427_s_at	0.045	0.0049	-3.46115	-2.48773	-1.09709	CCNL2	cyclin L2	Downregulated
	344	203700_s_at	0.00413	0.000111	-5.69929	1.35452	-1.09731	DIO2	deiodinase, iodothyronine, type II	Downregulated
	345	234915_s_at	0.0792	0.012	-2.97281	-3.37331	-1.09733	DENR	density regulated re-initiation and release factor	Downregulated
	346	222787_s_at	0.0254	0.00197	-3.96961	-1.56973	-1.09733	TMEM106B	transmembrane protein 106B	Downregulated
	347	214500_at	0.184	0.046	-2.23281	-4.66997	-1.09744	H2AFY	H2A histone family member Y	Downregulated
	348	201959_s_at	0.0081	0.000329	-5.01652	0.246678	-1.09769	MYCBP2	MYC binding protein 2, E3 ubiquitin protein ligase	Downregulated
	349	211561_x_at	0.0792	0.012	-2.97213	-3.37453	-1.09804	MAPK14	mitogen-activated protein kinase 14	Downregulated
	350	223458_at	0.008	0.00032	-5.03342	0.274892	-1.09811	SEZ6L2	seizure related 6 homolog like 2	Downregulated
	351	227347_x_at	0.00743	0.000282	-5.11118	0.404204	-1.09811	HES4	hes family bHLH transcription factor 4	Downregulated
	352	228483_s_at	0.0347	0.00322	-3.69311	-2.06731	-1.09834	TAF9B	TATA-box binding protein associated factor 9b	Downregulated
	353	1557064_s_at	0.0294	0.00248	-3.83929	-1.80363	-1.09842	HGSNAT	heparan-alpha-glucosaminide N-acetyltransferase	Downregulated
	354	208181_at	0.00292	6.23e-05	-6.08021	1.94338	-1.09861	HIST2H4B///HIST4H4///HIST2H4A///HIST1H4L///HIST1H4E///HIST1H4B///HIST1H4H///HIST1H4C///HIST1H4J///HIST1H4K///HIST1H4F///HIST1H4D///HIST1H4A///HIST1H4I	histone cluster 2, H4b///histone cluster 4, H4///histone cluster 2, H4a///histone cluster 1, H4l///histone cluster 1, H4e///histone cluster 1, H4b///histone cluster 1, H4h///histone cluster 1, H4c///histone cluster 1, H4j///histone cluster 1, H4k///histone cluster 1, H4f///histone cluster 1, H4d///histone cluster 1, H4a///histone cluster 1, H4i	Downregulated
	355	238534_at	0.00805	0.000325	-5.02307	0.257626	-1.09928	LRRFIP1	LRR binding FLII interacting protein 1	Downregulated
	356	1568594_s_at	0.0244	0.00184	-4.00851	-1.50018	-1.09935	TRIM52	tripartite motif containing 52	Downregulated
	357	209653_at	0.0467	0.00522	-3.42692	-2.54989	-1.09969	KPNA4	karyopherin subunit alpha 4	Downregulated
	358	1556318_s_at	0.00616	0.00021	-5.29359	0.704226	-1.0999	CAND1	cullin associated and neddylation dissociated 1	Downregulated
	359	1558561_at	0.0266	0.00213	-3.92555	-1.64867	-1.1002	HM13	histocompatibility minor 13	Downregulated
	360	204361_s_at	0.0192	0.00127	-4.21828	-1.12736	-1.1002	SKAP2	src kinase associated phosphoprotein 2	Downregulated
	361	208579_x_at	0.0406	0.00415	-3.5536	-2.31994	-1.1004	H2BFS	H2B histone family member S	Downregulated
	362	1566472_s_at	0.188	0.0477	-2.21206	-4.70464	-1.10051	LOC100996506///RETSAT	uncharacterized LOC100996506///retinol saturase	Downregulated
	363	231715_s_at	0.052	0.00622	-3.33083	-2.72446	-1.10174	MIR6741///PYCR2	microRNA 6741///pyrroline-5-carboxylate reductase family member 2	Downregulated
	364	209041_s_at	0.0408	0.00419	-3.54811	-2.32989	-1.10189	UBE2G2	ubiquitin conjugating enzyme E2 G2	Downregulated
	365	1555448_at	0.0513	0.00609	-3.34186	-2.70442	-1.10316	AP5M1	adaptor related protein complex 5 mu 1 subunit	Downregulated
	366	212172_at	0.0353	0.00331	-3.67796	-2.09469	-1.1033	AK2	adenylate kinase 2	Downregulated
	367	209696_at	0.027	0.00218	-3.91164	-1.67362	-1.10391	FBP1	fructose-bisphosphatase 1	Downregulated
	368	235294_at	0.0287	0.00241	-3.85616	-1.77329	-1.10407	SIKE1	suppressor of IKBKE 1	Downregulated
	369	239364_at	0.0964	0.0163	-2.8039	-3.67672	-1.10431	ETV6	ETS variant 6	Downregulated
	370	210484_s_at	0.0235	0.00175	-4.03618	-1.45077	-1.10451	LOC254896///TNFRSF10C	uncharacterized LOC254896///TNF receptor superfamily member 10c	Downregulated
	371	218309_at	0.0638	0.00849	-3.16016	-3.03434	-1.1047	CAMK2N1	calcium/calmodulin dependent protein kinase II inhibitor 1	Downregulated
	372	218963_s_at	0.0104	0.000492	-4.77331	-0.163572	-1.10502	KRT23	keratin 23	Downregulated
	373	231106_at	0.0535	0.0065	-3.30607	-2.76944	-1.1052	BMS1P6	BMS1, ribosome biogenesis factor pseudogene 6	Downregulated
	374	232661_s_at	0.0299	0.00255	-3.82389	-1.83134	-1.10558	RBM48	RNA binding motif protein 48	Downregulated
	375	209254_at	0.018	0.00114	-4.27857	-1.02099	-1.10574	KLHDC10	kelch domain containing 10	Downregulated
	376	208684_at	0.0411	0.00424	-3.54121	-2.34241	-1.10582	COPA	coatomer protein complex subunit alpha	Downregulated
	377	211094_s_at	0.00359	8.69e-05	-5.8592	1.6043	-1.10631	NF1P9///NF1	neurofibromin 1 pseudogene 9///neurofibromin 1	Downregulated
	378	210389_x_at	0.0224	0.00162	-4.07796	-1.3763	-1.10637	TUBD1	tubulin delta 1	Downregulated
	379	218064_s_at	0.0213	0.0015	-4.12272	-1.29668	-1.10652	AKAP8L	A-kinase anchoring protein 8 like	Downregulated
	380	205867_at	0.0523	0.00628	-3.32503	-2.73499	-1.1069	PTPN11	protein tyrosine phosphatase, non-receptor type 11	Downregulated
	381	1557321_a_at	0.00022	1.24e-06	-9.09132	5.89795	-1.10774	CAPN14	calpain 14	Downregulated
	382	206698_at	0.0119	0.000606	-4.64982	-0.374841	-1.10783	XK	X-linked Kx blood group	Downregulated
	383	214831_at	0.0858	0.0136	-2.90499	-3.49545	-1.10795	ELK4	ELK4, ETS transcription factor	Downregulated
	384	223232_s_at	0.0201	0.00137	-4.17653	-1.20123	-1.10814	CGN	cingulin	Downregulated
	385	201736_s_at	0.0016	2.51e-05	-6.70929	2.86984	-1.10816	MARCH6	membrane associated ring-CH-type finger 6	Downregulated
	386	211092_s_at	0.000552	4.87e-06	-7.94299	4.52744	-1.10839	NF2	neurofibromin 2	Downregulated
	387	237469_at	0.0431	0.00459	-3.49717	-2.42233	-1.10849	TOP2A	topoisomerase (DNA) II alpha	Downregulated
	388	1555434_a_at	0.0401	0.00408	-3.56289	-2.3031	-1.1085	SLC39A14	solute carrier family 39 member 14	Downregulated
	389	226550_at	0.00664	0.000235	-5.22371	0.589844	-1.10882	SLC9A7	solute carrier family 9 member A7	Downregulated
	390	226186_at	0.00306	6.75e-05	-6.02647	1.86159	-1.1089	TMOD2	tropomodulin 2	Downregulated
	391	228620_at	0.00311	6.94e-05	-6.00834	1.83389	-1.10944	LOC101927027	uncharacterized LOC101927027	Downregulated
	392	228097_at	0.0061	0.000207	-5.30189	0.717768	-1.10981	MYLIP	myosin regulatory light chain interacting protein	Downregulated
	393	219956_at	0.038	0.00374	-3.61066	-2.21652	-1.11029	GALNT6	polypeptide N-acetylgalactosaminyltransferase 6	Downregulated
	394	214671_s_at	0.0594	0.00764	-3.21824	-2.92895	-1.11037	ABR	active BCR-related	Downregulated
	395	209105_at	0.145	0.0313	-2.44706	-4.3052	-1.11116	NCOA1	nuclear receptor coactivator 1	Downregulated
	396	1555609_a_at	0.0107	0.000515	-4.74634	-0.209554	-1.11132	ZMAT3	zinc finger matrin-type 3	Downregulated
	397	214900_at	0.0167	0.00102	-4.34502	-0.904195	-1.11154	ZKSCAN1	zinc finger with KRAB and SCAN domains 1	Downregulated
	398	203370_s_at	0.0424	0.00445	-3.51448	-2.39091	-1.11158	PDLIM7	PDZ and LIM domain 7	Downregulated
	399	242482_at	0.0103	0.000486	-4.78094	-0.150585	-1.1119	PRKAR1A	protein kinase cAMP-dependent type I regulatory subunit alpha	Downregulated
	400	201943_s_at	0.0623	0.00822	-3.17842	-3.00123	-1.11227	CPD	carboxypeptidase D	Downregulated
	401	229160_at	0.0231	0.00169	-4.05483	-1.41751	-1.11239	MUM1L1	MUM1 like 1	Downregulated
	402	228585_at	0.000198	1.04e-06	-9.24685	6.07197	-1.1124	ENTPD1	ectonucleoside triphosphate diphosphohydrolase 1	Downregulated
	403	203718_at	0.0461	0.0051	-3.43953	-2.52699	-1.11265	PNPLA6	patatin like phospholipase domain containing 6	Downregulated
	404	235101_at	0.0286	0.00239	-3.8606	-1.76529	-1.11312	FNBP4	formin binding protein 4	Downregulated
	405	224749_at	0.00349	8.3e-05	-5.88911	1.65061	-1.11326	FAM234A	family with sequence similarity 234 member A	Downregulated
	406	222134_at	0.00292	6.24e-05	-6.07934	1.94206	-1.11377	DDO	D-aspartate oxidase	Downregulated
	407	201259_s_at	0.189	0.0478	-2.21132	-4.70588	-1.11386	SYPL1	synaptophysin like 1	Downregulated
	408	212470_at	0.00115	1.48e-05	-7.09201	3.40605	-1.11397	SPAG9	sperm associated antigen 9	Downregulated
	409	224609_at	0.000925	1.06e-05	-7.33954	3.74212	-1.11434	SLC44A2	solute carrier family 44 member 2	Downregulated
	410	1555463_a_at	0.00254	5.01e-05	-6.22698	2.16463	-1.11461	CHD6	chromodomain helicase DNA binding protein 6	Downregulated
	411	241666_at	0.116	0.0221	-2.63768	-3.97207	-1.11493	TCAIM	T-cell activation inhibitor, mitochondrial	Downregulated
	412	212069_s_at	0.164	0.0383	-2.33544	-4.4967	-1.11514	PRRC2B	proline rich coiled-coil 2B	Downregulated
	413	221487_s_at	0.149	0.0329	-2.41989	-4.35208	-1.11546	ENSA	endosulfine alpha	Downregulated
	414	215549_x_at	0.00525	0.000163	-5.45221	0.961299	-1.1158	CTAGE8///CTAGE4///CTAGE9	CTAGE family member 8///CTAGE family member 4///CTAGE family member 9	Downregulated
	415	206595_at	0.0119	0.000605	-4.65026	-0.374079	-1.11621	CST6	cystatin E/M	Downregulated
	416	225186_at	0.0806	0.0123	-2.95611	-3.40342	-1.11635	RAPH1	Ras association (RalGDS/AF-6) and pleckstrin homology domains 1	Downregulated
	417	210480_s_at	0.0553	0.00686	-3.27719	-2.8219	-1.11743	MYO6	myosin VI	Downregulated
	418	208234_x_at	0.0103	0.000483	-4.78394	-0.145478	-1.11771	FGFR2	fibroblast growth factor receptor 2	Downregulated
	419	212878_s_at	0.0344	0.00318	-3.70071	-2.05356	-1.11823	KLC1	kinesin light chain 1	Downregulated
	420	205574_x_at	0.0153	0.000897	-4.41919	-0.774384	-1.11847	BMP1	bone morphogenetic protein 1	Downregulated
	421	229558_at	0.0298	0.00254	-3.82701	-1.82572	-1.11877	KNOP1	lysine rich nucleolar protein 1	Downregulated
	422	219232_s_at	0.0229	0.00167	-4.06276	-1.40337	-1.11885	EGLN3	egl-9 family hypoxia inducible factor 3	Downregulated
	423	200954_at	0.0123	0.000636	-4.62045	-0.425367	-1.11947	ATP6V0C	ATPase H+ transporting V0 subunit c	Downregulated
	424	1558722_at	0.125	0.0246	-2.57875	-4.07578	-1.12071	ZNF252P	zinc finger protein 252, pseudogene	Downregulated
	425	1562110_at	0.0489	0.00563	-3.38484	-2.62633	-1.12074	IWS1	IWS1, SUPT6H interacting protein	Downregulated
	426	221006_s_at	0.0446	0.00484	-3.4679	-2.47546	-1.12084	SNX27	sorting nexin family member 27	Downregulated
	427	224693_at	0.0301	0.00258	-3.8168	-1.8441	-1.12096	FAM210B	family with sequence similarity 210 member B	Downregulated
	428	212225_at	0.0301	0.00258	-3.81725	-1.84329	-1.12157	EIF1	eukaryotic translation initiation factor 1	Downregulated
	429	1554311_a_at	0.0212	0.00149	-4.12836	-1.28667	-1.12161	SUPT6H	SPT6 homolog, histone chaperone	Downregulated
	430	205352_at	0.00988	0.000451	-4.82593	-0.074149	-1.12266	SERPINI1	serpin family I member 1	Downregulated
	431	209203_s_at	0.0969	0.0165	-2.79904	-3.68541	-1.12352	BICD2	BICD cargo adaptor 2	Downregulated
	432	224988_at	0.0303	0.00261	-3.81021	-1.85597	-1.12353	C6orf89	chromosome 6 open reading frame 89	Downregulated
	433	238840_at	0.00478	0.00014	-5.55108	1.11971	-1.12431	LRRFIP1	LRR binding FLII interacting protein 1	Downregulated
	434	203579_s_at	0.106	0.0189	-2.72466	-3.81798	-1.12433	SLC7A6	solute carrier family 7 member 6	Downregulated
	435	202813_at	0.00138	2.01e-05	-6.86897	3.09604	-1.12441	TARBP1	TAR (HIV-1) RNA binding protein 1	Downregulated
	436	230682_x_at	0.0665	0.00907	-3.12441	-3.09915	-1.12468	ABCC3	ATP binding cassette subfamily C member 3	Downregulated
	437	235884_at	0.0069	0.000251	-5.18235	0.521811	-1.12485	LOC644794	uncharacterized LOC644794	Downregulated
	438	233599_at	0.0234	0.00173	-4.04152	-1.44125	-1.12518	LOC728061	hCG2003663	Downregulated
	439	230533_at	0.00252	4.9e-05	-6.24264	2.18805	-1.1255	ZMYND8	zinc finger MYND-type containing 8	Downregulated
	440	240572_s_at	0.176	0.0427	-2.27391	-4.60094	-1.12566	LOC374443	C-type lectin domain family 2 member D pseudogene	Downregulated
	441	232441_at	0.0489	0.00562	-3.38638	-2.62354	-1.12572	KRR1	KRR1, small subunit processome component homolog	Downregulated
	442	202286_s_at	0.00113	1.44e-05	-7.11096	3.43207	-1.12613	TACSTD2	tumor-associated calcium signal transducer 2	Downregulated
	443	216388_s_at	0.00952	0.000425	-4.86107	-0.014633	-1.12641	LTB4R	leukotriene B4 receptor	Downregulated
	444	216591_s_at	0.16	0.0369	-2.35631	-4.46113	-1.12701	SDHC	succinate dehydrogenase complex subunit C	Downregulated
	445	238725_at	0.00195	3.36e-05	-6.50235	2.57134	-1.12733	IRF1	interferon regulatory factor 1	Downregulated
	446	219702_at	0.14	0.0295	-2.47924	-4.24946	-1.12777	PLAC1	placenta specific 1	Downregulated
	447	215997_s_at	0.0791	0.012	-2.97391	-3.37133	-1.12847	CUL4B	cullin 4B	Downregulated
	448	215034_s_at	0.0424	0.00447	-3.51178	-2.39582	-1.12853	TM4SF1	transmembrane 4 L six family member 1	Downregulated
	449	200831_s_at	0.0698	0.00979	-3.08266	-3.17479	-1.1288	SCD	stearoyl-CoA desaturase	Downregulated
	450	1552519_at	0.00047	3.81e-06	-8.1395	4.77315	-1.12895	ACVR1C	activin A receptor type 1C	Downregulated
	451	210445_at	0.00513	0.000158	-5.47285	0.994491	-1.12899	FABP6	fatty acid binding protein 6	Downregulated
	452	217930_s_at	0.0436	0.00468	-3.48727	-2.4403	-1.12944	TOLLIP	toll interacting protein	Downregulated
	453	221218_s_at	0.0429	0.00455	-3.50243	-2.41278	-1.12993	TPK1	thiamin pyrophosphokinase 1	Downregulated
	454	1568783_at	0.00132	1.88e-05	-6.91543	3.16119	-1.13017	SREK1	splicing regulatory glutamic acid and lysine rich protein 1	Downregulated
	455	235775_at	0.0147	0.000836	-4.46047	-0.702409	-1.13024	TMTC2	transmembrane and tetratricopeptide repeat containing 2	Downregulated
	456	215074_at	0.00047	3.83e-06	-8.13644	4.76937	-1.13114	MYO1B	myosin IB	Downregulated
	457	1555372_at	0.0714	0.0102	-3.06241	-3.21144	-1.13139	BCL2L11	BCL2 like 11	Downregulated
	458	208255_s_at	0.0252	0.00195	-3.97514	-1.55984	-1.13139	FKBP8	FK506 binding protein 8	Downregulated
	459	1552486_s_at	0.154	0.0345	-2.39375	-4.39705	-1.13141	LACTB	lactamase beta	Downregulated
	460	217799_x_at	0.0445	0.00482	-3.47022	-2.47125	-1.13163	UBE2H	ubiquitin conjugating enzyme E2 H	Downregulated
	461	200696_s_at	0.0228	0.00166	-4.06638	-1.39693	-1.13211	GSN	gelsolin	Downregulated
	462	229197_at	0.0391	0.00391	-3.58682	-2.25972	-1.13221	ING5	inhibitor of growth family member 5	Downregulated
	463	223798_at	0.0466	0.0052	-3.42931	-2.54555	-1.1323	SLC41A2	solute carrier family 41 member 2	Downregulated
	464	209344_at	0.157	0.0354	-2.3787	-4.42284	-1.13238	TPM4	tropomyosin 4	Downregulated
	465	208523_x_at	0.0167	0.00102	-4.34584	-0.902749	-1.13248	HIST1H2BC///HIST1H2BI///HIST1H2BE///HIST1H2BF///HIST1H2BG	histone cluster 1, H2bc///histone cluster 1, H2bi///histone cluster 1, H2be///histone cluster 1, H2bf///histone cluster 1, H2bg	Downregulated
	466	238924_at	0.0143	0.00081	-4.47908	-0.670034	-1.13325	BMS1P5	BMS1, ribosome biogenesis factor pseudogene 5	Downregulated
	467	234000_s_at	0.0427	0.00451	-3.50732	-2.40391	-1.13384	HACD3	3-hydroxyacyl-CoA dehydratase 3	Downregulated
	468	244871_s_at	0.0896	0.0145	-2.86745	-3.56289	-1.13384	USP32	ubiquitin specific peptidase 32	Downregulated
	469	214107_x_at	0.00199	3.46e-05	-6.48159	2.54106	-1.1341	LOC440434	aminopeptidase puromycin sensitive pseudogene	Downregulated
	470	208786_s_at	0.00617	0.00021	-5.29236	0.702214	-1.13423	MAP1LC3B	microtubule associated protein 1 light chain 3 beta	Downregulated
	471	233458_at	0.0147	0.000839	-4.45821	-0.706349	-1.13476	LOC101060521///POLR3E	DNA-directed RNA polymerase III subunit RPC5///RNA polymerase III subunit E	Downregulated
	472	214564_s_at	0.0194	0.00129	-4.20902	-1.14373	-1.13526	PCDHGC3	protocadherin gamma subfamily C, 3	Downregulated
	473	238350_at	0.0535	0.0065	-3.30685	-2.76803	-1.13572	UBN2	ubinuclein 2	Downregulated
	474	215024_at	0.00359	8.69e-05	-5.85922	1.60433	-1.13588	CCZ1B	CCZ1 homolog B, vacuolar protein trafficking and biogenesis associated	Downregulated
	475	221962_s_at	0.0429	0.00454	-3.50354	-2.41077	-1.13616	UBE2H	ubiquitin conjugating enzyme E2 H	Downregulated
	476	206832_s_at	0.0488	0.0056	-3.38824	-2.62016	-1.13656	SEMA3F	semaphorin 3F	Downregulated
	477	229465_s_at	0.122	0.0237	-2.60036	-4.03781	-1.13719	PTPRS	protein tyrosine phosphatase, receptor type S	Downregulated
	478	231252_at	0.102	0.0179	-2.75221	-3.76897	-1.1373	KANSL1L	KAT8 regulatory NSL complex subunit 1 like	Downregulated
	479	241353_s_at	0.0057	0.000185	-5.37187	0.831551	-1.13891	LOC100507507	uncharacterized LOC100507507	Downregulated
	480	221884_at	0.00741	0.00028	-5.11501	0.410556	-1.13951	MECOM	MDS1 and EVI1 complex locus	Downregulated
	481	204617_s_at	0.0234	0.00173	-4.04076	-1.4426	-1.13972	ACD	adrenocortical dysplasia homolog	Downregulated
	482	233638_s_at	0.162	0.0374	-2.34875	-4.47403	-1.13995	POMGNT1	protein O-linked mannose N-acetylglucosaminyltransferase 1 (beta 1,2-)	Downregulated
	483	213258_at	0.0192	0.00127	-4.22037	-1.12366	-1.14085	TFPI	tissue factor pathway inhibitor	Downregulated
	484	210653_s_at	0.0393	0.00395	-3.58115	-2.27	-1.14119	BCKDHB	branched chain keto acid dehydrogenase E1 subunit beta	Downregulated
	485	200898_s_at	0.0131	0.000702	-4.56266	-0.525095	-1.14125	MGEA5	meningioma expressed antigen 5 (hyaluronidase)	Downregulated
	486	217790_s_at	0.114	0.0212	-2.66056	-3.93166	-1.14164	SSR3	signal sequence receptor subunit 3	Downregulated
	487	221195_at	0.0566	0.00709	-3.25923	-2.85453	-1.14286	RNFT1	ring finger protein, transmembrane 1	Downregulated
	488	220368_s_at	0.129	0.026	-2.54938	-4.12723	-1.14297	PPP4R3A	protein phosphatase 4 regulatory subunit 3A	Downregulated
	489	1554670_at	0.00889	0.000382	-4.9256	0.09423	-1.14328	GGA1	golgi associated, gamma adaptin ear containing, ARF binding protein 1	Downregulated
	490	211075_s_at	0.000901	1.02e-05	-7.37047	3.78353	-1.14338	CD47	CD47 molecule	Downregulated
	491	1555826_at	0.125	0.0246	-2.57859	-4.07605	-1.1435	BIRC5	baculoviral IAP repeat containing 5	Downregulated
	492	201264_at	0.123	0.0239	-2.59552	-4.04633	-1.14391	COPE	coatomer protein complex subunit epsilon	Downregulated
	493	227129_x_at	0.017	0.00105	-4.32848	-0.933227	-1.14409	LINC01000	long intergenic non-protein coding RNA 1000	Downregulated
	494	209878_s_at	0.00768	0.000299	-5.07466	0.343576	-1.14418	RELA	RELA proto-oncogene, NF-kB subunit	Downregulated
	495	225375_at	0.0658	0.00892	-3.13331	-3.08302	-1.14449	MIR4723///TMEM199	microRNA 4723///transmembrane protein 199	Downregulated
	496	206685_at	0.000517	4.46e-06	-8.01413	4.61695	-1.14511	HCG4	HLA complex group 4 (non-protein coding)	Downregulated
	497	236367_at	0.0294	0.00249	-3.83775	-1.8064	-1.14574	SMG7	SMG7, nonsense mediated mRNA decay factor	Downregulated
	498	1553997_a_at	0.00145	2.15e-05	-6.82015	3.02726	-1.14576	ASPHD1	aspartate beta-hydroxylase domain containing 1	Downregulated
	499	212368_at	0.00913	0.000398	-4.90106	0.052894	-1.1461	ZNF292	zinc finger protein 292	Downregulated
	500	223138_s_at	0.011	0.000537	-4.72059	-0.253536	-1.14635	DHX36	DEAH-box helicase 36	Downregulated
	501	211013_x_at	0.0153	0.000899	-4.41784	-0.776744	-1.14779	PML	promyelocytic leukemia	Downregulated
	502	204332_s_at	0.00128	1.8e-05	-6.94684	3.20506	-1.14825	AGA	aspartylglucosaminidase	Downregulated
	503	204209_at	0.0358	0.0034	-3.6642	-2.11959	-1.14869	PCYT1A	phosphate cytidylyltransferase 1, choline, alpha	Downregulated
	504	1554740_a_at	0.147	0.0319	-2.43622	-4.32393	-1.14902	IPP	intracisternal A particle-promoted polypeptide	Downregulated
	505	236235_at	0.033	0.00298	-3.73767	-1.98679	-1.14913	ITCH	itchy E3 ubiquitin protein ligase	Downregulated
	506	233999_s_at	0.114	0.0214	-2.65726	-3.93748	-1.14926	TTC26	tetratricopeptide repeat domain 26	Downregulated
	507	238644_at	0.0311	0.00272	-3.78836	-1.89534	-1.15009	MYSM1	Myb like, SWIRM and MPN domains 1	Downregulated
	508	240392_at	0.00481	0.000141	-5.54527	1.11045	-1.15032	LOC105371920	uncharacterized LOC105371920	Downregulated
	509	201728_s_at	0.0192	0.00127	-4.21826	-1.12738	-1.15045	KIAA0100	KIAA0100	Downregulated
	510	244490_at	0.022	0.00157	-4.09629	-1.34368	-1.15091	LINC01355	long intergenic non-protein coding RNA 1355	Downregulated
	511	215037_s_at	0.0695	0.00972	-3.08656	-3.16773	-1.15123	BCL2L1	BCL2 like 1	Downregulated
	512	237591_at	0.182	0.0451	-2.24455	-4.65031	-1.15228	LINC00173	long intergenic non-protein coding RNA 173	Downregulated
	513	213517_at	0.0143	0.000803	-4.48347	-0.662389	-1.15293	PCBP2	poly(rC) binding protein 2	Downregulated
	514	1557360_at	0.034	0.00311	-3.71267	-2.03194	-1.15309	LRPPRC	leucine rich pentatricopeptide repeat containing	Downregulated
	515	1552812_a_at	0.184	0.0461	-2.23171	-4.67181	-1.15311	SENP1	SUMO1/sentrin specific peptidase 1	Downregulated
	516	1554930_a_at	0.0729	0.0105	-3.04264	-3.24719	-1.15376	FUT8	fucosyltransferase 8	Downregulated
	517	221440_s_at	0.0288	0.00242	-3.85424	-1.77673	-1.15393	RBBP9	RB binding protein 9, serine hydrolase	Downregulated
	518	210476_s_at	0.00817	0.000334	-5.00777	0.232064	-1.15418	PRLR	prolactin receptor	Downregulated
	519	202867_s_at	0.0254	0.00197	-3.96979	-1.56941	-1.15423	DNAJB12	DnaJ heat shock protein family (Hsp40) member B12	Downregulated
	520	209743_s_at	0.0396	0.00399	-3.57443	-2.28218	-1.15465	ITCH	itchy E3 ubiquitin protein ligase	Downregulated
	521	224916_at	0.00105	1.3e-05	-7.18736	3.53649	-1.15546	TMEM173	transmembrane protein 173	Downregulated
	522	215248_at	0.00433	0.000119	-5.65354	1.28238	-1.15592	GRB10	growth factor receptor bound protein 10	Downregulated
	523	1562789_at	0.0314	0.00275	-3.782	-1.90681	-1.15616	ZNF229	zinc finger protein 229	Downregulated
	524	210186_s_at	0.141	0.0299	-2.47319	-4.25997	-1.15772	LOC101929368///FKBP1A	uncharacterized LOC101929368///FK506 binding protein 1A	Downregulated
	525	214918_at	0.00723	0.000269	-5.13932	0.450794	-1.15782	HNRNPM	heterogeneous nuclear ribonucleoprotein M	Downregulated
	526	230808_at	0.00218	3.92e-05	-6.39623	2.4159	-1.15799	FNTA	farnesyltransferase, CAAX box, alpha	Downregulated
	527	214481_at	0.00366	9.02e-05	-5.83484	1.5665	-1.15822	HIST1H2AM	histone cluster 1, H2am	Downregulated
	528	203134_at	0.0769	0.0114	-2.99833	-3.32727	-1.15864	PICALM	phosphatidylinositol binding clathrin assembly protein	Downregulated
	529	219001_s_at	0.0602	0.00778	-3.20833	-2.94693	-1.15872	DCAF10	DDB1 and CUL4 associated factor 10	Downregulated
	530	1555469_a_at	0.0301	0.00258	-3.81711	-1.84355	-1.15878	CLASP2	cytoplasmic linker associated protein 2	Downregulated
	531	205266_at	0.015	0.000866	-4.43974	-0.738538	-1.15895	LIF	leukemia inhibitory factor	Downregulated
	532	212063_at	0.0163	0.000987	-4.36389	-0.871112	-1.15935	CD44	CD44 molecule (Indian blood group)	Downregulated
	533	233140_s_at	0.13	0.0263	-2.54301	-4.13837	-1.15941	VIPAS39	VPS33B interacting protein, apical-basolateral polarity regulator, spe-39 homolog	Downregulated
	534	242260_at	0.0648	0.0087	-3.14687	-3.05845	-1.15953	MATR3	matrin 3	Downregulated
	535	203607_at	0.00464	0.000133	-5.58094	1.16727	-1.15996	INPP5F	inositol polyphosphate-5-phosphatase F	Downregulated
	536	222625_s_at	0.0125	0.000658	-4.60109	-0.45872	-1.16028	NDE1	nudE neurodevelopment protein 1	Downregulated
	537	236250_at	0.0321	0.00284	-3.76351	-1.94015	-1.16053	AFG3L1P	AFG3 like matrix AAA peptidase subunit 1, pseudogene	Downregulated
	538	1552299_at	0.000912	1.04e-05	-7.35535	3.7633	-1.16077	AK9	adenylate kinase 9	Downregulated
	539	204290_s_at	0.133	0.0273	-2.5233	-4.17279	-1.16106	ALDH6A1	aldehyde dehydrogenase 6 family member A1	Downregulated
	540	1564573_at	0.00122	1.67e-05	-7.00429	3.28495	-1.16139	IFITM10	interferon induced transmembrane protein 10	Downregulated
	541	205066_s_at	0.00549	0.000175	-5.4092	0.891945	-1.16196	ENPP1	ectonucleotide pyrophosphatase/phosphodiesterase 1	Downregulated
	542	1556203_a_at	0.025	0.00192	-3.98316	-1.54549	-1.16213	SRGAP2	SLIT-ROBO Rho GTPase activating protein 2	Downregulated
	543	206036_s_at	0.129	0.0259	-2.55215	-4.1224	-1.16264	REL	REL proto-oncogene, NF-kB subunit	Downregulated
	544	220631_at	0.0659	0.00893	-3.13269	-3.08415	-1.16313	OSGEPL1	O-sialoglycoprotein endopeptidase-like 1	Downregulated
	545	215570_s_at	0.0831	0.013	-2.93021	-3.45008	-1.16326	ZNF780A///ZNF780B	zinc finger protein 780A///zinc finger protein 780B	Downregulated
	546	212201_at	0.0768	0.0114	-2.9994	-3.32533	-1.16359	ANKLE2	ankyrin repeat and LEM domain containing 2	Downregulated
	547	217899_at	0.0329	0.00295	-3.74221	-1.9786	-1.16391	TMEM214	transmembrane protein 214	Downregulated
	548	201742_x_at	0.0676	0.00929	-3.11152	-3.12252	-1.1641	SRSF1	serine and arginine rich splicing factor 1	Downregulated
	549	238831_at	0.0445	0.00482	-3.47119	-2.46949	-1.16444	TMEM33	transmembrane protein 33	Downregulated
	550	213055_at	0.000119	4.78e-07	-9.96048	6.83779	-1.16512	CD47	CD47 molecule	Downregulated
	551	210735_s_at	0.178	0.0438	-2.26081	-4.62299	-1.16542	CA12	carbonic anhydrase 12	Downregulated
	552	1559957_a_at	0.00305	6.66e-05	-6.0352	1.8749	-1.16603	LOC642852	uncharacterized LOC642852	Downregulated
	553	219987_at	0.149	0.0329	-2.42006	-4.3518	-1.16683	ERVMER34-1	endogenous retrovirus group MER34 member 1	Downregulated
	554	227069_at	0.0862	0.0137	-2.90023	-3.50402	-1.16686	CUX1	cut like homeobox 1	Downregulated
	555	210716_s_at	0.0795	0.0121	-2.96869	-3.38075	-1.16762	CLIP1	CAP-Gly domain containing linker protein 1	Downregulated
	556	201950_x_at	0.111	0.0204	-2.68271	-3.89243	-1.16793	CAPZB	capping actin protein of muscle Z-line beta subunit	Downregulated
	557	228497_at	0.00418	0.000113	-5.68611	1.33377	-1.16796	SLC22A15	solute carrier family 22 member 15	Downregulated
	558	204362_at	0.048	0.00543	-3.40464	-2.59036	-1.16823	SKAP2	src kinase associated phosphoprotein 2	Downregulated
	559	216640_s_at	0.0635	0.00843	-3.16413	-3.02715	-1.16894	PDIA6	protein disulfide isomerase family A member 6	Downregulated
	560	232751_at	0.0941	0.0157	-2.82394	-3.64088	-1.16899	RBBP9	RB binding protein 9, serine hydrolase	Downregulated
	561	215064_at	0.00667	0.000238	-5.21563	0.576577	-1.1693	SC5D	sterol-C5-desaturase	Downregulated
	562	227748_at	0.00591	0.000197	-5.33292	0.768299	-1.16942	RBMXL1	RNA binding motif protein, X-linked like 1	Downregulated
	563	206877_at	0.00125	1.73e-05	-6.97705	3.24713	-1.16944	MXD1	MAX dimerization protein 1	Downregulated
	564	222435_s_at	0.0554	0.00688	-3.27552	-2.82493	-1.16997	UBE2J1	ubiquitin conjugating enzyme E2 J1	Downregulated
	565	214329_x_at	0.0822	0.0127	-2.93986	-3.4327	-1.17085	TNFSF10	tumor necrosis factor superfamily member 10	Downregulated
	566	1552312_a_at	0.111	0.0205	-2.6788	-3.89937	-1.1717	MFAP3	microfibrillar associated protein 3	Downregulated
	567	201650_at	0.00294	6.36e-05	-6.06675	1.92294	-1.1722	KRT19	keratin 19	Downregulated
	568	221841_s_at	0.0231	0.0017	-4.0518	-1.4229	-1.17286	KLF4	Kruppel like factor 4	Downregulated
	569	221048_x_at	0.00922	0.000405	-4.88961	0.033588	-1.17489	C17orf80	chromosome 17 open reading frame 80	Downregulated
	570	206474_at	0.0596	0.00767	-3.21617	-2.93272	-1.17524	CDK17	cyclin dependent kinase 17	Downregulated
	571	226460_at	0.0103	0.000486	-4.78066	-0.151063	-1.17526	FNIP2	folliculin interacting protein 2	Downregulated
	572	228870_at	0.0997	0.0173	-2.77359	-3.73084	-1.17542	FAM84B	family with sequence similarity 84 member B	Downregulated
	573	235744_at	0.0116	0.00058	-4.67496	-0.331673	-1.17612	PPTC7	PTC7 protein phosphatase homolog	Downregulated
	574	223599_at	0.0012	1.62e-05	-7.02572	3.31463	-1.17747	TRIM6	tripartite motif containing 6	Downregulated
	575	210233_at	0.0541	0.00663	-3.29528	-2.78905	-1.17747	IL1RAP	interleukin 1 receptor accessory protein	Downregulated
	576	1553603_s_at	0.0958	0.0162	-2.80968	-3.66639	-1.17775	ATL2	atlastin GTPase 2	Downregulated
	577	219390_at	0.00118	1.56e-05	-7.05424	3.35403	-1.17782	FKBP14	FK506 binding protein 14	Downregulated
	578	1552792_at	0.0207	0.00143	-4.15078	-1.24687	-1.17851	SOCS4	suppressor of cytokine signaling 4	Downregulated
	579	208698_s_at	0.104	0.0184	-2.73832	-3.7937	-1.18009	NONO	non-POU domain containing, octamer-binding	Downregulated
	580	1555167_s_at	0.164	0.0381	-2.33753	-4.49315	-1.18083	NAMPT	nicotinamide phosphoribosyltransferase	Downregulated
	581	205442_at	0.000626	5.99e-06	-7.77954	4.31939	-1.18094	MFAP3L	microfibrillar associated protein 3 like	Downregulated
	582	201246_s_at	0.0155	0.000918	-4.40555	-0.798204	-1.18109	LOC101927673///OTUB1	uncharacterized LOC101927673///OTU deubiquitinase, ubiquitin aldehyde binding 1	Downregulated
	583	212897_at	0.00482	0.000142	-5.54251	1.10604	-1.18129	CDK19	cyclin dependent kinase 19	Downregulated
	584	210556_at	0.00886	0.00038	-4.92833	0.09882	-1.18172	NFATC3	nuclear factor of activated T-cells 3	Downregulated
	585	218555_at	0.0194	0.00129	-4.20845	-1.14473	-1.18195	ANAPC2	anaphase promoting complex subunit 2	Downregulated
	586	210085_s_at	0.00317	7.15e-05	-5.98781	1.80248	-1.18205	ANXA9	annexin A9	Downregulated
	587	203072_at	6.76e-05	1.95e-07	-10.8377	7.71079	-1.18321	MYO1E	myosin IE	Downregulated
	588	214203_s_at	0.0036	8.74e-05	-5.85569	1.59885	-1.18324	LOC102724788///PRODH	proline dehydrogenase 1, mitochondrial///proline dehydrogenase 1	Downregulated
	589	217755_at	0.0401	0.00408	-3.56251	-2.30378	-1.18482	HN1	hematological and neurological expressed 1	Downregulated
	590	217584_at	0.00181	3.03e-05	-6.57643	2.67891	-1.18491	NPC1	NPC intracellular cholesterol transporter 1	Downregulated
	591	202290_at	0.0899	0.0146	-2.86314	-3.57061	-1.18503	PDAP1	PDGFA associated protein 1	Downregulated
	592	1555950_a_at	0.000509	4.33e-06	-8.03717	4.6458	-1.18555	CD55	CD55 molecule (Cromer blood group)	Downregulated
	593	203833_s_at	0.0244	0.00185	-4.0057	-1.50519	-1.18578	TGOLN2	trans-golgi network protein 2	Downregulated
	594	214245_at	0.0267	0.00214	-3.92272	-1.65375	-1.18622	RPS14	ribosomal protein S14	Downregulated
	595	216641_s_at	0.0375	0.00365	-3.62383	-2.19266	-1.18633	LAD1	ladinin 1	Downregulated
	596	215175_at	0.00186	3.14e-05	-6.55066	2.64158	-1.18639	PCNX1	pecanex homolog 1 (Drosophila)	Downregulated
	597	208719_s_at	0.0675	0.00926	-3.113	-3.11983	-1.18648	DDX17	DEAD-box helicase 17	Downregulated
	598	222045_s_at	0.106	0.019	-2.72213	-3.82248	-1.18654	PCIF1	PDX1 C-terminal inhibiting factor 1	Downregulated
	599	1559987_at	0.0606	0.00786	-3.20239	-2.95772	-1.18659	MSI2	musashi RNA binding protein 2	Downregulated
	600	203281_s_at	0.000824	8.96e-06	-7.46732	3.91238	-1.18666	MIR5193///UBA7	microRNA 5193///ubiquitin like modifier activating enzyme 7	Downregulated
	601	209010_s_at	0.0119	0.000608	-4.6479	-0.378128	-1.18778	TRIO	trio Rho guanine nucleotide exchange factor	Downregulated
	602	227517_s_at	0.0578	0.00734	-3.24013	-2.88922	-1.18796	SNORD77///SNORD76///SNORD74///GAS5///SNORD44///SNORD47///SNORD80///SNORD79///SNORD81	small nucleolar RNA, C/D box 77///small nucleolar RNA, C/D box 76///small nucleolar RNA, C/D box 74///growth arrest specific 5 (non-protein coding)///small nucleolar RNA, C/D box 44///small nucleolar RNA, C/D box 47///small nucleolar RNA, C/D box 80///small nucleolar RNA, C/D box 79///small nucleolar RNA, C/D box 81	Downregulated
	603	225140_at	0.0123	0.00064	-4.61725	-0.43088	-1.18803	KLF3	Kruppel like factor 3	Downregulated
	604	1560665_at	0.00818	0.000334	-5.00636	0.2297	-1.18827	SCPEP1	serine carboxypeptidase 1	Downregulated
	605	215388_s_at	0.000129	5.49e-07	-9.82919	6.70081	-1.18829	CFHR1///CFH	complement factor H related 1///complement factor H	Downregulated
	606	206636_at	0.131	0.0265	-2.5385	-4.14625	-1.18844	RASA2	RAS p21 protein activator 2	Downregulated
	607	201846_s_at	0.026	0.00206	-3.94495	-1.6139	-1.18972	RYBP	RING1 and YY1 binding protein	Downregulated
	608	222154_s_at	0.000671	6.47e-06	-7.71919	4.24169	-1.18982	SPATS2L	spermatogenesis associated serine rich 2 like	Downregulated
	609	205321_at	0.0277	0.00227	-3.88884	-1.71454	-1.19128	EIF2S3	eukaryotic translation initiation factor 2 subunit gamma	Downregulated
	610	205868_s_at	0.114	0.0212	-2.66067	-3.93146	-1.19173	PTPN11	protein tyrosine phosphatase, non-receptor type 11	Downregulated
	611	208907_s_at	0.0907	0.0148	-2.85579	-3.58381	-1.1919	MRPS18B	mitochondrial ribosomal protein S18B	Downregulated
	612	217399_s_at	0.0781	0.0117	-2.98461	-3.35203	-1.19202	FOXO3B///FOXO3	forkhead box O3B pseudogene///forkhead box O3	Downregulated
	613	225344_at	0.0298	0.00254	-3.82577	-1.82796	-1.19203	NCOA7	nuclear receptor coactivator 7	Downregulated
	614	208675_s_at	0.0212	0.00149	-4.12559	-1.29158	-1.19207	DDOST	dolichyl-diphosphooligosaccharide--protein glycosyltransferase non-catalytic subunit	Downregulated
	615	204702_s_at	0.00374	9.35e-05	-5.81089	1.52924	-1.1926	NFE2L3	nuclear factor, erythroid 2 like 3	Downregulated
	616	219154_at	0.000595	5.53e-06	-7.84236	4.39975	-1.19319	TMEM120B	transmembrane protein 120B	Downregulated
	617	1552485_at	0.0806	0.0124	-2.95606	-3.40352	-1.19347	LACTB	lactamase beta	Downregulated
	618	204540_at	0.116	0.0218	-2.64529	-3.95864	-1.19381	EEF1A2	eukaryotic translation elongation factor 1 alpha 2	Downregulated
	619	1565681_s_at	0.00752	0.000287	-5.09913	0.384219	-1.19521	DIP2C	disco interacting protein 2 homolog C	Downregulated
	620	1555137_a_at	0.00461	0.000131	-5.59073	1.18284	-1.19537	FGD6	FYVE, RhoGEF and PH domain containing 6	Downregulated
	621	208793_x_at	0.124	0.0244	-2.5848	-4.06516	-1.1956	SMARCA4	SWI/SNF related, matrix associated, actin dependent regulator of chromatin, subfamily a, member 4	Downregulated
	622	225718_at	0.0308	0.00268	-3.79617	-1.88127	-1.19592	LNPK	lunapark, ER junction formation factor	Downregulated
	623	230793_at	0.148	0.0322	-2.43113	-4.33271	-1.19653	CARMIL1	capping protein regulator and myosin 1 linker 1	Downregulated
	624	208502_s_at	0.00643	0.000223	-5.25575	0.642372	-1.19654	PITX1	paired like homeodomain 1	Downregulated
	625	205673_s_at	0.164	0.038	-2.33888	-4.49085	-1.19698	ASB9	ankyrin repeat and SOCS box containing 9	Downregulated
	626	1555892_s_at	0.0188	0.00123	-4.2391	-1.09058	-1.19715	PSMD5-AS1	PSMD5 antisense RNA 1 (head to head)	Downregulated
	627	205606_at	0.0276	0.00226	-3.8921	-1.70869	-1.19717	LRP6	LDL receptor related protein 6	Downregulated
	628	225452_at	0.0228	0.00166	-4.06473	-1.39986	-1.19727	MED1	mediator complex subunit 1	Downregulated
	629	224806_at	0.00181	3.03e-05	-6.576	2.67828	-1.19752	TRIM25	tripartite motif containing 25	Downregulated
	630	205710_at	0.0037	9.21e-05	-5.82093	1.54486	-1.19772	LRP2	LDL receptor related protein 2	Downregulated
	631	200900_s_at	0.116	0.0218	-2.6452	-3.95878	-1.19779	M6PR	mannose-6-phosphate receptor, cation dependent	Downregulated
	632	223161_at	0.0283	0.00235	-3.86909	-1.75003	-1.19801	KIAA1147	KIAA1147	Downregulated
	633	229893_at	0.0025	4.85e-05	-6.24965	2.19853	-1.19883	FRMD3	FERM domain containing 3	Downregulated
	634	224742_at	0.00181	3.02e-05	-6.57783	2.68093	-1.19917	ABHD12	abhydrolase domain containing 12	Downregulated
	635	1552639_at	0.0116	0.00058	-4.67504	-0.331541	-1.20036	KLHDC7B	kelch domain containing 7B	Downregulated
	636	206533_at	0.13	0.0262	-2.54487	-4.13513	-1.20059	CHRNA5	cholinergic receptor nicotinic alpha 5 subunit	Downregulated
	637	1554356_at	0.021	0.00147	-4.13661	-1.27202	-1.20081	GINS4	GINS complex subunit 4	Downregulated
	638	1562033_at	0.00226	4.15e-05	-6.3564	2.35713	-1.20199	KTN1	kinectin 1	Downregulated
	639	219024_at	0.127	0.0254	-2.56192	-4.10529	-1.20223	PLEKHA1	pleckstrin homology domain containing A1	Downregulated
	640	213042_s_at	0.143	0.0305	-2.4613	-4.28056	-1.20223	ATP2A3	ATPase sarcoplasmic/endoplasmic reticulum Ca2+ transporting 3	Downregulated
	641	1553510_s_at	0.0812	0.0125	-2.94971	-3.41496	-1.20261	CNOT9	CCR4-NOT transcription complex subunit 9	Downregulated
	642	232682_at	0.0131	0.000702	-4.56287	-0.524728	-1.20276	MREG	melanoregulin	Downregulated
	643	205508_at	0.000444	3.54e-06	-8.20092	4.84896	-1.20286	SCN1B	sodium voltage-gated channel beta subunit 1	Downregulated
	644	230180_at	0.135	0.0279	-2.51044	-4.19521	-1.20331	DDX17	DEAD-box helicase 17	Downregulated
	645	209398_at	0.00113	1.43e-05	-7.11572	3.4386	-1.20346	HIST1H1C	histone cluster 1, H1c	Downregulated
	646	219326_s_at	0.182	0.0451	-2.24446	-4.65046	-1.20354	B3GNT2	UDP-GlcNAc:betaGal beta-1,3-N-acetylglucosaminyltransferase 2	Downregulated
	647	217188_s_at	0.105	0.0188	-2.7272	-3.81347	-1.2045	C14orf1	chromosome 14 open reading frame 1	Downregulated
	648	1555358_a_at	0.0335	0.00303	-3.72723	-2.00565	-1.20588	ENTPD4	ectonucleoside triphosphate diphosphohydrolase 4	Downregulated
	649	212093_s_at	0.107	0.0194	-2.70944	-3.84503	-1.20654	MTUS1	microtubule associated tumor suppressor 1	Downregulated
	650	206848_at	0.00899	0.000387	-4.91697	0.0797	-1.20684	COX20	COX20, cytochrome c oxidase assembly factor	Downregulated
	651	231848_x_at	0.0354	0.00333	-3.67472	-2.10056	-1.20757	ZNF207	zinc finger protein 207	Downregulated
	652	202019_s_at	0.0485	0.00553	-3.39534	-2.60726	-1.20775	LANCL1	LanC like 1	Downregulated
	653	243759_at	0.0409	0.0042	-3.54652	-2.33277	-1.20815	SCAF4	SR-related CTD associated factor 4	Downregulated
	654	210592_s_at	0.023	0.00169	-4.05653	-1.41448	-1.20941	SAT1	spermidine/spermine N1-acetyltransferase 1	Downregulated
	655	208425_s_at	0.00857	0.000361	-4.96034	0.15262	-1.20947	TANC2	tetratricopeptide repeat, ankyrin repeat and coiled-coil containing 2	Downregulated
	656	241347_at	0.00444	0.000125	-5.62498	1.2372	-1.20968	RNF213	ring finger protein 213	Downregulated
	657	205315_s_at	0.00921	0.000405	-4.89098	0.035888	-1.21093	SNTB2	syntrophin beta 2	Downregulated
	658	218884_s_at	0.00705	0.00026	-5.16184	0.487999	-1.21097	GUF1	GUF1 homolog, GTPase	Downregulated
	659	236841_at	0.0217	0.00154	-4.10765	-1.32347	-1.21151	LOC100134445	uncharacterized LOC100134445	Downregulated
	660	224152_s_at	0.184	0.046	-2.2329	-4.66983	-1.21206	PBRM1	polybromo 1	Downregulated
	661	242679_at	0.018	0.00114	-4.27857	-1.02099	-1.21216	TTN-AS1	TTN antisense RNA 1	Downregulated
	662	241619_at	0.000826	9.03e-06	-7.46153	3.90472	-1.21219	CALM3///CALM2///CALM1	calmodulin 3///calmodulin 2///calmodulin 1	Downregulated
	663	223815_at	0.0229	0.00167	-4.06205	-1.40464	-1.21248	CEP95	centrosomal protein 95	Downregulated
	664	205803_s_at	0.0701	0.00984	-3.07984	-3.17989	-1.21301	TRPC1	transient receptor potential cation channel subfamily C member 1	Downregulated
	665	223909_s_at	0.116	0.0221	-2.63781	-3.97184	-1.21301	HDAC8	histone deacetylase 8	Downregulated
	666	224572_s_at	0.00206	3.63e-05	-6.44816	2.49216	-1.2136	IRF2BP2	interferon regulatory factor 2 binding protein 2	Downregulated
	667	219901_at	0.00502	0.000152	-5.49922	1.03679	-1.21392	FGD6	FYVE, RhoGEF and PH domain containing 6	Downregulated
	668	223799_at	0.0679	0.00935	-3.10795	-3.12899	-1.21393	MSANTD4	Myb/SANT DNA binding domain containing 4 with coiled-coils	Downregulated
	669	227214_at	0.116	0.0221	-2.6377	-3.97203	-1.21433	GOPC	golgi associated PDZ and coiled-coil motif containing	Downregulated
	670	236254_at	0.00768	0.000299	-5.07559	0.345127	-1.21458	VPS13B	vacuolar protein sorting 13 homolog B	Downregulated
	671	204764_at	0.0471	0.00528	-3.42044	-2.56165	-1.21484	CHURC1-FNTB///FNTB	CHURC1-FNTB readthrough///farnesyltransferase, CAAX box, beta	Downregulated
	672	223006_s_at	0.00591	0.000197	-5.3348	0.771365	-1.21516	TMEM245	transmembrane protein 245	Downregulated
	673	212280_x_at	0.00816	0.000333	-5.00898	0.234075	-1.21533	ATG4B	autophagy related 4B cysteine peptidase	Downregulated
	674	1557736_at	0.0167	0.00102	-4.34343	-0.906977	-1.21536	NKTR	natural killer cell triggering receptor	Downregulated
	675	215318_at	0.045	0.00491	-3.46001	-2.48979	-1.21545	MINOS1P1	mitochondrial inner membrane organizing system 1 pseudogene 1	Downregulated
	676	229467_at	0.00549	0.000175	-5.40967	0.892714	-1.21559	PCBP2	poly(rC) binding protein 2	Downregulated
	677	219257_s_at	0.0125	0.000653	-4.60549	-0.451138	-1.21598	SPHK1	sphingosine kinase 1	Downregulated
	678	221718_s_at	0.0396	0.004	-3.57405	-2.28285	-1.21606	AKAP13	A-kinase anchoring protein 13	Downregulated
	679	208899_x_at	0.0135	0.000743	-4.5295	-0.582503	-1.21616	ATP6V1D	ATPase H+ transporting V1 subunit D	Downregulated
	680	1564064_a_at	0.038	0.00375	-3.6092	-2.21916	-1.2163	ATP11B	ATPase phospholipid transporting 11B (putative)	Downregulated
	681	219633_at	0.00706	0.00026	-5.1609	0.486444	-1.21652	TTPAL	alpha tocopherol transfer protein like	Downregulated
	682	216684_s_at	0.0417	0.00433	-3.52948	-2.36369	-1.2178	SS18	SS18, nBAF chromatin remodeling complex subunit	Downregulated
	683	231833_at	0.00525	0.000164	-5.45007	0.957861	-1.21881	RBM33	RNA binding motif protein 33	Downregulated
	684	213392_at	0.0223	0.00161	-4.08273	-1.3678	-1.21911	IQCK	IQ motif containing K	Downregulated
	685	227074_at	0.0547	0.00675	-3.28597	-2.80596	-1.21987	CCDC18-AS1	CCDC18 antisense RNA 1	Downregulated
	686	229060_at	0.00556	0.000179	-5.3937	0.8669	-1.22009	YPEL2	yippee like 2	Downregulated
	687	230566_at	0.0579	0.00736	-3.23859	-2.89201	-1.22059	MORC2-AS1	MORC2 antisense RNA 1	Downregulated
	688	226301_at	0.00188	3.19e-05	-6.53945	2.62531	-1.22115	SLC18B1	solute carrier family 18 member B1	Downregulated
	689	233245_at	0.049	0.00566	-3.38273	-2.63016	-1.22138	UHRF1BP1	UHRF1 binding protein 1	Downregulated
	690	222614_at	0.161	0.037	-2.35456	-4.46413	-1.22163	RWDD2B	RWD domain containing 2B	Downregulated
	691	218000_s_at	0.00344	8.1e-05	-5.90543	1.67581	-1.22174	PHLDA1	pleckstrin homology like domain family A member 1	Downregulated
	692	201349_at	0.0111	0.000544	-4.71391	-0.264956	-1.22184	SLC9A3R1	SLC9A3 regulator 1	Downregulated
	693	220953_s_at	0.0475	0.00535	-3.41301	-2.57515	-1.22185	MTMR12	myotubularin related protein 12	Downregulated
	694	238688_at	0.000914	1.04e-05	-7.35193	3.75872	-1.22265	TPM1	tropomyosin 1 (alpha)	Downregulated
	695	1552977_a_at	0.124	0.0244	-2.58359	-4.06728	-1.22295	CNPY3	canopy FGF signaling regulator 3	Downregulated
	696	242851_at	0.0272	0.00221	-3.90387	-1.68756	-1.22331	MFSD4B	major facilitator superfamily domain containing 4B	Downregulated
	697	200678_x_at	0.00491	0.000145	-5.52688	1.08106	-1.2234	GRN	granulin	Downregulated
	698	209432_s_at	0.0516	0.00614	-3.33753	-2.71229	-1.22385	CREB3	cAMP responsive element binding protein 3	Downregulated
	699	218908_at	0.0339	0.0031	-3.71535	-2.02711	-1.2241	ASPSCR1	ASPSCR1, UBX domain containing tether for SLC2A4	Downregulated
	700	235729_at	0.0163	0.000983	-4.36604	-0.867344	-1.22445	ZNF514	zinc finger protein 514	Downregulated
	701	201050_at	0.0344	0.00318	-3.70054	-2.05387	-1.2246	PLD3	phospholipase D family member 3	Downregulated
	702	238417_at	0.00057	5.05e-06	-7.91352	4.49019	-1.22462	PGM2L1	phosphoglucomutase 2 like 1	Downregulated
	703	214791_at	0.00371	9.25e-05	-5.81788	1.54012	-1.22502	SP140L	SP140 nuclear body protein like	Downregulated
	704	238542_at	0.00314	7.06e-05	-5.99621	1.81533	-1.22504	ULBP2	UL16 binding protein 2	Downregulated
	705	223984_s_at	0.111	0.0204	-2.6834	-3.89122	-1.22509	NUP58	nucleoporin 58	Downregulated
	706	211672_s_at	0.172	0.0414	-2.29202	-4.57037	-1.22512	ARPC4-TTLL3///ARPC4	ARPC4-TTLL3 readthrough///actin related protein 2/3 complex subunit 4	Downregulated
	707	228439_at	0.00509	0.000156	-5.48104	1.00764	-1.2253	BATF2	basic leucine zipper ATF-like transcription factor 2	Downregulated
	708	212909_at	0.0146	0.000831	-4.4638	-0.696617	-1.22555	LYPD1	LY6/PLAUR domain containing 1	Downregulated
	709	206094_x_at	0.00723	0.000269	-5.13971	0.451431	-1.22632	UGT1A3///UGT1A1///UGT1A4///UGT1A9///UGT1A5///UGT1A6///UGT1A7///UGT1A8///UGT1A10	UDP glucuronosyltransferase family 1 member A3///UDP glucuronosyltransferase family 1 member A1///UDP glucuronosyltransferase family 1 member A4///UDP glucuronosyltransferase family 1 member A9///UDP glucuronosyltransferase family 1 member A5///UDP glucuronosyltransferase family 1 member A6///UDP glucuronosyltransferase family 1 member A7///UDP glucuronosyltransferase family 1 member A8///UDP glu…	Downregulated
	710	212079_s_at	0.149	0.0326	-2.42512	-4.34308	-1.22733	KMT2A	lysine methyltransferase 2A	Downregulated
	711	240983_s_at	0.147	0.032	-2.43546	-4.32525	-1.22766	CARS	cysteinyl-tRNA synthetase	Downregulated
	712	237891_at	0.00423	0.000115	-5.67431	1.31517	-1.22838	MDM2	MDM2 proto-oncogene	Downregulated
	713	209060_x_at	0.0688	0.00955	-3.09617	-3.15033	-1.22933	NCOA3	nuclear receptor coactivator 3	Downregulated
	714	222449_at	0.000506	4.29e-06	-8.04525	4.6559	-1.23001	PMEPA1	prostate transmembrane protein, androgen induced 1	Downregulated
	715	200766_at	0.00716	0.000266	-5.14792	0.464998	-1.23083	CTSD	cathepsin D	Downregulated
	716	231741_at	0.0245	0.00187	-3.9997	-1.51592	-1.23136	S1PR3	sphingosine-1-phosphate receptor 3	Downregulated
	717	225727_at	0.0355	0.00334	-3.67358	-2.10261	-1.23138	PLEKHH1	pleckstrin homology, MyTH4 and FERM domain containing H1	Downregulated
	718	212035_s_at	0.00652	0.000228	-5.24254	0.620727	-1.23154	EXOC7	exocyst complex component 7	Downregulated
	719	1773_at	0.0169	0.00105	-4.33004	-0.930473	-1.23163	CHURC1-FNTB///FNTB	CHURC1-FNTB readthrough///farnesyltransferase, CAAX box, beta	Downregulated
	720	208503_s_at	0.0353	0.00331	-3.67869	-2.09338	-1.23175	GATAD1	GATA zinc finger domain containing 1	Downregulated
	721	242907_at	0.0344	0.00317	-3.70252	-2.05029	-1.23202	GBP2	guanylate binding protein 2	Downregulated
	722	1552306_at	0.142	0.0303	-2.46559	-4.27313	-1.23215	ALG10	ALG10, alpha-1,2-glucosyltransferase	Downregulated
	723	235543_at	0.00187	3.15e-05	-6.54775	2.63735	-1.23217	LOC102723779	uncharacterized LOC102723779	Downregulated
	724	226875_at	0.000824	8.99e-06	-7.46462	3.90881	-1.23266	DOCK11	dedicator of cytokinesis 11	Downregulated
	725	1552628_a_at	0.0144	0.000813	-4.47627	-0.674911	-1.23266	HERPUD2	HERPUD family member 2	Downregulated
	726	201735_s_at	0.00387	9.89e-05	-5.77421	1.47201	-1.23308	CLCN3	chloride voltage-gated channel 3	Downregulated
	727	232816_s_at	0.0747	0.0109	-3.02303	-3.28264	-1.23373	DDX11	DEAD/H-box helicase 11	Downregulated
	728	211578_s_at	0.0745	0.0109	-3.02571	-3.2778	-1.23394	RPS6KB1	ribosomal protein S6 kinase B1	Downregulated
	729	1569323_at	0.0354	0.00332	-3.6764	-2.09752	-1.23398	PTPRG	protein tyrosine phosphatase, receptor type G	Downregulated
	730	1557765_at	0.0015	2.28e-05	-6.7755	2.96406	-1.23412	LINC01021	long intergenic non-protein coding RNA 1021	Downregulated
	731	1554464_a_at	0.126	0.0251	-2.56846	-4.09382	-1.23433	CRTAP	cartilage associated protein	Downregulated
	732	200987_x_at	0.0213	0.00151	-4.12059	-1.30048	-1.2347	PSME3	proteasome activator subunit 3	Downregulated
	733	204014_at	0.0498	0.00581	-3.36834	-2.6563	-1.23477	DUSP4	dual specificity phosphatase 4	Downregulated
	734	231737_at	0.00276	5.74e-05	-6.13486	2.02613	-1.23492	CACNG4	calcium voltage-gated channel auxiliary subunit gamma 4	Downregulated
	735	201039_s_at	0.0825	0.0128	-2.93767	-3.43664	-1.23543	RAD23A	RAD23 homolog A, nucleotide excision repair protein	Downregulated
	736	209853_s_at	0.0265	0.00211	-3.92892	-1.64262	-1.23555	PSME3	proteasome activator subunit 3	Downregulated
	737	217853_at	0.00529	0.000166	-5.4421	0.945018	-1.23582	TNS3	tensin 3	Downregulated
	738	242261_at	0.0308	0.00267	-3.79839	-1.87727	-1.23711	IREB2	iron responsive element binding protein 2	Downregulated
	739	232961_at	0.000572	5.11e-06	-7.90493	4.4793	-1.23786	SPATS2L	spermatogenesis associated serine rich 2 like	Downregulated
	740	241710_at	0.0169	0.00104	-4.33289	-0.925482	-1.23859	C1GALT1C1L	C1GALT1-specific chaperone 1 like	Downregulated
	741	211547_s_at	0.192	0.0493	-2.19346	-4.73561	-1.23874	PAFAH1B1	platelet activating factor acetylhydrolase 1b regulatory subunit 1	Downregulated
	742	232567_at	0.074	0.0108	-3.03038	-3.26936	-1.23994	PRR5-ARHGAP8///ARHGAP8	PRR5-ARHGAP8 readthrough///Rho GTPase activating protein 8	Downregulated
	743	205684_s_at	0.0825	0.0128	-2.93638	-3.43896	-1.24008	DENND4C	DENN domain containing 4C	Downregulated
	744	243284_at	0.000584	5.3e-06	-7.87577	4.44229	-1.24036	AAGAB	alpha- and gamma-adaptin binding protein	Downregulated
	745	205142_x_at	0.00119	1.58e-05	-7.04521	3.34156	-1.2407	ABCD1	ATP binding cassette subfamily D member 1	Downregulated
	746	224949_at	0.0874	0.014	-2.88794	-3.5261	-1.24073	YIPF5	Yip1 domain family member 5	Downregulated
	747	210257_x_at	0.0627	0.00829	-3.17329	-3.01053	-1.2408	CUL4B	cullin 4B	Downregulated
	748	210458_s_at	0.0984	0.0169	-2.78615	-3.70842	-1.24107	TANK	TRAF family member associated NFKB activator	Downregulated
	749	215090_x_at	0.00209	3.73e-05	-6.42967	2.46506	-1.24108	LOC440434	aminopeptidase puromycin sensitive pseudogene	Downregulated
	750	202643_s_at	0.00164	2.6e-05	-6.6833	2.83269	-1.24115	TNFAIP3	TNF alpha induced protein 3	Downregulated
	751	231312_at	0.000129	5.43e-07	-9.83949	6.71161	-1.24144	LOC101928487	uncharacterized LOC101928487	Downregulated
	752	201679_at	0.0798	0.0121	-2.96521	-3.38702	-1.24207	SRRT	serrate, RNA effector molecule	Downregulated
	753	243904_at	0.00263	5.32e-05	-6.18665	2.10414	-1.2422	STXBP5	syntaxin binding protein 5	Downregulated
	754	213190_at	0.0325	0.00289	-3.75445	-1.9565	-1.24227	COG7	component of oligomeric golgi complex 7	Downregulated
	755	223888_s_at	0.178	0.0437	-2.26105	-4.62259	-1.24242	LARS	leucyl-tRNA synthetase	Downregulated
	756	201841_s_at	0.023	0.00169	-4.05706	-1.41353	-1.24255	HSPB1	heat shock protein family B (small) member 1	Downregulated
	757	223780_s_at	0.0302	0.00259	-3.81493	-1.84747	-1.2426	MED13	mediator complex subunit 13	Downregulated
	758	1555989_at	0.0853	0.0135	-2.90937	-3.48758	-1.24273	DAAM1	dishevelled associated activator of morphogenesis 1	Downregulated
	759	207141_s_at	0.00358	8.57e-05	-5.86851	1.61873	-1.243	KCNJ3	potassium voltage-gated channel subfamily J member 3	Downregulated
	760	1557067_s_at	0.136	0.0282	-2.50364	-4.20706	-1.24313	LUC7L	LUC7 like	Downregulated
	761	221765_at	0.0979	0.0167	-2.79035	-3.70092	-1.24318	UGCG	UDP-glucose ceramide glucosyltransferase	Downregulated
	762	209868_s_at	0.000584	5.29e-06	-7.87711	4.444	-1.24384	RBMS1	RNA binding motif single stranded interacting protein 1	Downregulated
	763	227525_at	0.0634	0.0084	-3.16642	-3.02299	-1.24395	GLCCI1	glucocorticoid induced 1	Downregulated
	764	235952_at	0.0277	0.00227	-3.88948	-1.71341	-1.24426	DGKH	diacylglycerol kinase eta	Downregulated
	765	216483_s_at	0.0368	0.00355	-3.63996	-2.16345	-1.24434	MYDGF	myeloid derived growth factor	Downregulated
	766	205188_s_at	0.0379	0.00373	-3.61165	-2.21473	-1.24557	SMAD5	SMAD family member 5	Downregulated
	767	242706_s_at	0.0615	0.00804	-3.19033	-2.97961	-1.24606	MED23	mediator complex subunit 23	Downregulated
	768	217881_s_at	0.0934	0.0156	-2.83036	-3.62937	-1.24617	CDC27	cell division cycle 27	Downregulated
	769	201504_s_at	0.094	0.0157	-2.82533	-3.63838	-1.24667	TSN	translin	Downregulated
	770	208703_s_at	0.00555	0.000179	-5.39517	0.869266	-1.24684	APLP2	amyloid beta precursor like protein 2	Downregulated
	771	212106_at	0.0457	0.00504	-3.44643	-2.51445	-1.24727	FAF2	Fas associated factor family member 2	Downregulated
	772	226543_at	0.0952	0.016	-2.81516	-3.65658	-1.24791	EEF1E1-BLOC1S5///BLOC1S5	EEF1E1-BLOC1S5 readthrough (NMD candidate)///biogenesis of lysosomal organelles complex 1 subunit 5	Downregulated
	773	230030_at	0.008	0.000319	-5.03479	0.277186	-1.24816	HS6ST2	heparan sulfate 6-O-sulfotransferase 2	Downregulated
	774	202024_at	0.0786	0.0118	-2.97922	-3.36176	-1.24831	ASNA1	arsA arsenite transporter, ATP-binding, homolog 1 (bacterial)	Downregulated
	775	235432_at	0.0155	0.00091	-4.41068	-0.789259	-1.2484	NPHP3	nephronophthisis 3 (adolescent)	Downregulated
	776	1568834_s_at	0.00698	0.000255	-5.17174	0.504322	-1.24857	CCDC90B	coiled-coil domain containing 90B	Downregulated
	777	215761_at	0.00549	0.000175	-5.40929	0.892096	-1.24886	DMXL2	Dmx like 2	Downregulated
	778	208978_at	0.0894	0.0145	-2.86924	-3.55967	-1.24956	CRIP2	cysteine rich protein 2	Downregulated
	779	1557293_at	0.0707	0.00999	-3.07142	-3.19514	-1.24969	LINC00969	long intergenic non-protein coding RNA 969	Downregulated
	780	201686_x_at	0.107	0.0193	-2.71305	-3.83862	-1.25068	API5	apoptosis inhibitor 5	Downregulated
	781	224097_s_at	0.00429	0.000118	-5.66225	1.29615	-1.25074	F11R	F11 receptor	Downregulated
	782	208430_s_at	0.00931	0.000411	-4.88166	0.020159	-1.2508	DTNA	dystrobrevin alpha	Downregulated
	783	201469_s_at	0.0359	0.0034	-3.66303	-2.12171	-1.25088	SHC1	SHC adaptor protein 1	Downregulated
	784	1555004_a_at	0.0639	0.00851	-3.15888	-3.03668	-1.2523	RBL1	RB transcriptional corepressor like 1	Downregulated
	785	212831_at	0.0725	0.0104	-3.04871	-3.23622	-1.25293	MEGF9	multiple EGF like domains 9	Downregulated
	786	211622_s_at	0.0739	0.0108	-3.03122	-3.26785	-1.25344	ARF3	ADP ribosylation factor 3	Downregulated
	787	207030_s_at	0.0421	0.00441	-3.5202	-2.38053	-1.25356	CSRP2	cysteine and glycine rich protein 2	Downregulated
	788	213472_at	0.00967	0.000435	-4.84738	-0.037811	-1.25418	HNRNPH1	heterogeneous nuclear ribonucleoprotein H1 (H)	Downregulated
	789	225754_at	0.0408	0.00418	-3.54887	-2.32852	-1.25453	AP1G1	adaptor related protein complex 1 gamma 1 subunit	Downregulated
	790	202275_at	0.0283	0.00235	-3.86913	-1.74997	-1.25535	G6PD	glucose-6-phosphate dehydrogenase	Downregulated
	791	223242_s_at	0.0035	8.33e-05	-5.88675	1.64696	-1.25553	MFSD11	major facilitator superfamily domain containing 11	Downregulated
	792	222986_s_at	9.26e-05	3.3e-07	-10.3172	7.20153	-1.25642	SHISA5	shisa family member 5	Downregulated
	793	216574_s_at	0.139	0.0293	-2.4831	-4.24277	-1.25644	RPEL1///RPE	ribulose-5-phosphate-3-epimerase like 1///ribulose-5-phosphate-3-epimerase	Downregulated
	794	238602_at	0.00404	0.000106	-5.72862	1.40062	-1.25736	DIS3L2	DIS3 like 3'-5' exoribonuclease 2	Downregulated
	795	221628_s_at	0.0393	0.00395	-3.58065	-2.27091	-1.25778	GLYR1	glyoxylate reductase 1 homolog	Downregulated
	796	202022_at	0.00869	0.00037	-4.94456	0.126119	-1.25833	ALDOC	aldolase, fructose-bisphosphate C	Downregulated
	797	213957_s_at	0.177	0.0433	-2.26738	-4.61195	-1.25979	CEP350	centrosomal protein 350	Downregulated
	798	212003_at	0.114	0.0212	-2.66026	-3.93218	-1.25981	SZRD1	SUZ RNA binding domain containing 1	Downregulated
	799	223519_at	0.106	0.0191	-2.7191	-3.82787	-1.25991	ZAK	sterile alpha motif and leucine zipper containing kinase AZK	Downregulated
	800	213048_s_at	0.108	0.0196	-2.70288	-3.85667	-1.26038	SET	SET nuclear proto-oncogene	Downregulated
	801	223176_at	0.186	0.0465	-2.22679	-4.68005	-1.26116	KCTD20	potassium channel tetramerization domain containing 20	Downregulated
	802	1555913_at	0.0633	0.00839	-3.16702	-3.02191	-1.26165	GON4L	gon-4 like	Downregulated
	803	223498_at	0.0182	0.00116	-4.2692	-1.0375	-1.2623	SPECC1	sperm antigen with calponin homology and coiled-coil domains 1	Downregulated
	804	1554390_s_at	0.135	0.0278	-2.5122	-4.19214	-1.26242	ACTR2	ARP2 actin related protein 2 homolog	Downregulated
	805	219199_at	0.0805	0.0123	-2.95815	-3.39974	-1.26344	AFF4	AF4/FMR2 family member 4	Downregulated
	806	211139_s_at	0.0736	0.0107	-3.03493	-3.26114	-1.26417	NAB1	NGFI-A binding protein 1	Downregulated
	807	230518_at	0.000348	2.41e-06	-8.51835	5.23353	-1.26448	MPZL2	myelin protein zero like 2	Downregulated
	808	218162_at	0.000208	1.13e-06	-9.17486	5.99175	-1.2649	OLFML3	olfactomedin like 3	Downregulated
	809	210282_at	0.0262	0.00208	-3.93713	-1.6279	-1.26532	ZMYM2	zinc finger MYM-type containing 2	Downregulated
	810	1552915_at	0.0012	1.62e-05	-7.02594	3.31493	-1.26554	IFNL2	interferon lambda 2	Downregulated
	811	232280_at	0.0524	0.0063	-3.32371	-2.7374	-1.26556	SLC25A29	solute carrier family 25 member 29	Downregulated
	812	214487_s_at	0.0201	0.00137	-4.1732	-1.20713	-1.26565	RAP2B///RAP2A	RAP2B, member of RAS oncogene family///RAP2A, member of RAS oncogene family	Downregulated
	813	213933_at	0.133	0.0273	-2.52189	-4.17526	-1.26594	PTGER3	prostaglandin E receptor 3	Downregulated
	814	201360_at	0.00555	0.000178	-5.39629	0.871079	-1.26615	CST3	cystatin C	Downregulated
	815	204581_at	0.00591	0.000197	-5.33511	0.77186	-1.26616	CD22	CD22 molecule	Downregulated
	816	219637_at	0.0036	8.71e-05	-5.85725	1.60127	-1.26649	ARMC9	armadillo repeat containing 9	Downregulated
	817	1554553_s_at	0.063	0.00834	-3.17016	-3.0162	-1.26672	YIF1B	Yip1 interacting factor homolog B, membrane trafficking protein	Downregulated
	818	230669_at	0.017	0.00106	-4.324	-0.941084	-1.26722	RASA2	RAS p21 protein activator 2	Downregulated
	819	1556931_at	0.00852	0.000358	-4.96572	0.16164	-1.26828	CDC42-IT1	CDC42 intronic transcript 1	Downregulated
	820	226084_at	0.000872	9.76e-06	-7.40241	3.82616	-1.26833	MAP1B	microtubule associated protein 1B	Downregulated
	821	243213_at	0.00124	1.73e-05	-6.97829	3.24884	-1.26865	STAT3	signal transducer and activator of transcription 3	Downregulated
	822	1554113_a_at	0.00905	0.000393	-4.90845	0.065352	-1.26882	SLC4A8	solute carrier family 4 member 8	Downregulated
	823	204324_s_at	0.179	0.0439	-2.25846	-4.62695	-1.26896	GOLIM4	golgi integral membrane protein 4	Downregulated
	824	202267_at	0.00502	0.000152	-5.49845	1.03555	-1.26981	LAMC2	laminin subunit gamma 2	Downregulated
	825	200712_s_at	0.142	0.0303	-2.46574	-4.27288	-1.27014	MAPRE1	microtubule associated protein RP/EB family member 1	Downregulated
	826	221978_at	0.000254	1.54e-06	-8.90263	5.68325	-1.27045	HLA-F	major histocompatibility complex, class I, F	Downregulated
	827	209114_at	0.00777	0.000307	-5.05947	0.318306	-1.27105	TSPAN1	tetraspanin 1	Downregulated
	828	238449_at	0.042	0.00439	-3.52188	-2.37749	-1.27113	SMG1P5	SMG1P5, nonsense mediated mRNA decay associated PI3K related kinase pseudogene 5	Downregulated
	829	228307_at	0.062	0.00814	-3.1833	-2.99236	-1.27143	EMILIN3	elastin microfibril interfacer 3	Downregulated
	830	215706_x_at	0.00293	6.33e-05	-6.06961	1.92728	-1.27145	ZYX	zyxin	Downregulated
	831	218516_s_at	0.0274	0.00224	-3.89775	-1.69855	-1.27176	IMPAD1	inositol monophosphatase domain containing 1	Downregulated
	832	214383_x_at	0.104	0.0184	-2.73721	-3.79566	-1.273	KLHDC3	kelch domain containing 3	Downregulated
	833	222450_at	0.0283	0.00235	-3.86842	-1.75123	-1.27334	PMEPA1	prostate transmembrane protein, androgen induced 1	Downregulated
	834	207214_at	0.00115	1.48e-05	-7.08921	3.40219	-1.2735	SPINK4	serine peptidase inhibitor, Kazal type 4	Downregulated
	835	235711_at	0.0614	0.00802	-3.19188	-2.9768	-1.27357	MIR4657///PURB	microRNA 4657///purine rich element binding protein B	Downregulated
	836	210417_s_at	0.158	0.036	-2.37032	-4.4372	-1.27507	PI4KB	phosphatidylinositol 4-kinase beta	Downregulated
	837	202058_s_at	0.088	0.0141	-2.88233	-3.53618	-1.27533	KPNA1	karyopherin subunit alpha 1	Downregulated
	838	204751_x_at	0.0118	0.0006	-4.65574	-0.364673	-1.27537	DSC2	desmocollin 2	Downregulated
	839	232296_s_at	0.117	0.0224	-2.62992	-3.98576	-1.27541	GFM1	G elongation factor mitochondrial 1	Downregulated
	840	232412_at	0.00012	4.9e-07	-9.93747	6.81391	-1.27557	FBXL20	F-box and leucine rich repeat protein 20	Downregulated
	841	200656_s_at	0.0349	0.00325	-3.68864	-2.07538	-1.27571	P4HB	prolyl 4-hydroxylase subunit beta	Downregulated
	842	1294_at	0.0015	2.27e-05	-6.78033	2.97092	-1.27666	MIR5193///UBA7	microRNA 5193///ubiquitin like modifier activating enzyme 7	Downregulated
	843	214600_at	0.00768	0.0003	-5.0732	0.341157	-1.27696	TEAD1	TEA domain transcription factor 1	Downregulated
	844	215910_s_at	0.117	0.0223	-2.63278	-3.98072	-1.27715	FNDC3A	fibronectin type III domain containing 3A	Downregulated
	845	1554493_s_at	0.0889	0.0144	-2.87395	-3.55121	-1.2776	THADA	THADA, armadillo repeat containing	Downregulated
	846	230621_at	0.0451	0.00493	-3.45855	-2.49243	-1.27814	IAH1	isoamyl acetate-hydrolyzing esterase 1 homolog	Downregulated
	847	201688_s_at	0.0803	0.0123	-2.95993	-3.39654	-1.27822	TPD52	tumor protein D52	Downregulated
	848	1555827_at	0.00498	0.000149	-5.50917	1.05274	-1.27963	CCNL1	cyclin L1	Downregulated
	849	213667_at	0.00854	0.000359	-4.96312	0.157282	-1.28031	TMEM265///SRCAP	transmembrane protein 265///Snf2-related CREBBP activator protein	Downregulated
	850	226401_at	0.00122	1.67e-05	-7.00289	3.28301	-1.28042	PARP10	poly(ADP-ribose) polymerase family member 10	Downregulated
	851	210816_s_at	0.0479	0.00541	-3.40678	-2.58648	-1.28042	CYB561	cytochrome b561	Downregulated
	852	223743_s_at	0.143	0.0305	-2.46115	-4.28083	-1.28104	MRPL4	mitochondrial ribosomal protein L4	Downregulated
	853	215931_s_at	0.086	0.0136	-2.90272	-3.49954	-1.28198	ARFGEF2	ADP ribosylation factor guanine nucleotide exchange factor 2	Downregulated
	854	242600_at	0.00292	6.24e-05	-6.0789	1.94139	-1.28255	FRMD3	FERM domain containing 3	Downregulated
	855	1560013_at	0.000423	3.27e-06	-8.26597	4.92877	-1.28274	PDXDC1	pyridoxal dependent decarboxylase domain containing 1	Downregulated
	856	1553602_at	0.0061	0.000207	-5.30165	0.717374	-1.28336	MUCL1	mucin like 1	Downregulated
	857	211387_x_at	0.105	0.0187	-2.72909	-3.81011	-1.28339	RNGTT	RNA guanylyltransferase and 5'-phosphatase	Downregulated
	858	225204_at	0.0333	0.00301	-3.73142	-1.99807	-1.2835	PPTC7	PTC7 protein phosphatase homolog	Downregulated
	859	232481_s_at	0.12	0.0231	-2.61319	-4.01524	-1.28448	SLITRK6	SLIT and NTRK like family member 6	Downregulated
	860	201156_s_at	0.0271	0.0022	-3.90755	-1.68096	-1.28469	RAB5C	RAB5C, member RAS oncogene family	Downregulated
	861	1553947_at	0.0153	0.000899	-4.41791	-0.776625	-1.28502	EXOSC6	exosome component 6	Downregulated
	862	239695_at	0.000503	4.24e-06	-8.0536	4.66634	-1.28519	JAK1	Janus kinase 1	Downregulated
	863	234726_s_at	0.156	0.0352	-2.38264	-4.41609	-1.28596	TMEM168	transmembrane protein 168	Downregulated
	864	225233_at	0.0476	0.00536	-3.41189	-2.57719	-1.2866	MSI2	musashi RNA binding protein 2	Downregulated
	865	238461_at	0.178	0.0438	-2.26066	-4.62324	-1.2866	EIF4E3	eukaryotic translation initiation factor 4E family member 3	Downregulated
	866	207130_at	0.0537	0.00654	-3.30275	-2.77547	-1.28662	ZMYND8	zinc finger MYND-type containing 8	Downregulated
	867	218949_s_at	0.0255	0.00199	-3.96417	-1.57947	-1.28701	QRSL1	glutaminyl-tRNA synthase (glutamine-hydrolyzing)-like 1	Downregulated
	868	212890_at	3.72e-05	8.91e-08	-11.6591	8.46638	-1.28769	SLC38A10	solute carrier family 38 member 10	Downregulated
	869	215489_x_at	0.0043	0.000118	-5.66108	1.29429	-1.28845	HOMER3	homer scaffolding protein 3	Downregulated
	870	203319_s_at	0.103	0.0181	-2.74717	-3.77793	-1.28934	ZNF148	zinc finger protein 148	Downregulated
	871	1554193_s_at	0.073	0.0106	-3.04183	-3.24866	-1.28938	MANEA	mannosidase endo-alpha	Downregulated
	872	204903_x_at	0.0144	0.000816	-4.4741	-0.678694	-1.29002	ATG4B	autophagy related 4B cysteine peptidase	Downregulated
	873	240078_at	0.0011	1.39e-05	-7.13752	3.46846	-1.29022	SFSWAP	splicing factor SWAP homolog	Downregulated
	874	238848_at	0.00478	0.00014	-5.55131	1.12008	-1.29068	OTUD4	OTU deubiquitinase 4	Downregulated
	875	201245_s_at	0.0128	0.000677	-4.58395	-0.488307	-1.29108	LOC101927673///OTUB1	uncharacterized LOC101927673///OTU deubiquitinase, ubiquitin aldehyde binding 1	Downregulated
	876	211458_s_at	0.014	0.000777	-4.5032	-0.628116	-1.29147	GABARAPL3///GABARAPL1	GABA type A receptor associated protein like 3 pseudogene///GABA type A receptor associated protein like 1	Downregulated
	877	234992_x_at	0.178	0.0436	-2.26292	-4.61945	-1.29154	ECT2	epithelial cell transforming 2	Downregulated
	878	236700_at	0.00542	0.000171	-5.42094	0.910907	-1.29185	EIF3C	eukaryotic translation initiation factor 3 subunit C	Downregulated
	879	222687_s_at	0.06	0.00776	-3.20978	-2.94431	-1.29208	ACER3	alkaline ceramidase 3	Downregulated
	880	242903_at	0.000503	4.25e-06	-8.0513	4.66346	-1.29246	IFNGR1	interferon gamma receptor 1	Downregulated
	881	201633_s_at	0.0687	0.00953	-3.09727	-3.14834	-1.29269	CYB5B	cytochrome b5 type B	Downregulated
	882	1559485_at	0.00805	0.000326	-5.02198	0.255805	-1.29291	ATG2B	autophagy related 2B	Downregulated
	883	207439_s_at	0.0456	0.00502	-3.44827	-2.51112	-1.29304	SLC35A2	solute carrier family 35 member A2	Downregulated
	884	200604_s_at	0.0501	0.00587	-3.36193	-2.66795	-1.29388	PRKAR1A	protein kinase cAMP-dependent type I regulatory subunit alpha	Downregulated
	885	201411_s_at	0.042	0.00439	-3.52252	-2.37632	-1.2942	PLEKHB2	pleckstrin homology domain containing B2	Downregulated
	886	1563842_at	0.00403	0.000106	-5.73031	1.40327	-1.29464	PIGG	phosphatidylinositol glycan anchor biosynthesis class G	Downregulated
	887	1559025_at	0.0591	0.00758	-3.22262	-2.92101	-1.29495	2009-09-01	septin 9	Downregulated
	888	207126_x_at	0.00293	6.3e-05	-6.07245	1.93159	-1.29499	UGT1A1///UGT1A4///UGT1A9///UGT1A6///UGT1A8///UGT1A10	UDP glucuronosyltransferase family 1 member A1///UDP glucuronosyltransferase family 1 member A4///UDP glucuronosyltransferase family 1 member A9///UDP glucuronosyltransferase family 1 member A6///UDP glucuronosyltransferase family 1 member A8///UDP glucuronosyltransferase family 1 member A10	Downregulated
	889	219384_s_at	0.0135	0.000738	-4.53336	-0.575813	-1.29712	ADAT1	adenosine deaminase, tRNA specific 1	Downregulated
	890	210985_s_at	0.000382	2.82e-06	-8.38858	5.07777	-1.29735	SP100	SP100 nuclear antigen	Downregulated
	891	238710_at	0.00108	1.35e-05	-7.16016	3.4994	-1.29741	TMEM86A	transmembrane protein 86A	Downregulated
	892	202644_s_at	0.000751	7.62e-06	-7.59157	4.07587	-1.29798	TNFAIP3	TNF alpha induced protein 3	Downregulated
	893	1555831_s_at	0.0613	0.00799	-3.19331	-2.97421	-1.29814	LRRC41	leucine rich repeat containing 41	Downregulated
	894	209872_s_at	0.0586	0.0075	-3.22846	-2.9104	-1.29893	PKP3	plakophilin 3	Downregulated
	895	243077_at	0.00163	2.58e-05	-6.68783	2.83917	-1.29973	FLJ16734	uncharacterized LOC641928	Downregulated
	896	210449_x_at	0.0739	0.0107	-3.03249	-3.26554	-1.30003	MAPK14	mitogen-activated protein kinase 14	Downregulated
	897	211352_s_at	0.092	0.0152	-2.84416	-3.60466	-1.30119	NCOA3	nuclear receptor coactivator 3	Downregulated
	898	240859_at	0.0051	0.000156	-5.47963	1.00536	-1.30126	ZFYVE16	zinc finger FYVE-type containing 16	Downregulated
	899	202175_at	0.000208	1.11e-06	-9.18694	6.00526	-1.30152	CHPF	chondroitin polymerizing factor	Downregulated
	900	206928_at	0.00601	0.000202	-5.31787	0.743819	-1.30165	ZNF124	zinc finger protein 124	Downregulated
	901	216041_x_at	0.00495	0.000147	-5.5179	1.0667	-1.30178	GRN	granulin	Downregulated
	902	236268_at	0.0183	0.00117	-4.26377	-1.04706	-1.30204	SEC22C	SEC22 homolog C, vesicle trafficking protein	Downregulated
	903	1557737_s_at	0.00974	0.00044	-4.84046	-0.049532	-1.30209	NKTR	natural killer cell triggering receptor	Downregulated
	904	210268_at	0.0108	0.000521	-4.73941	-0.221378	-1.3024	NFX1	nuclear transcription factor, X-box binding 1	Downregulated
	905	206923_at	0.000532	4.6e-06	-7.98818	4.58437	-1.30362	PRKCA	protein kinase C alpha	Downregulated
	906	222067_x_at	0.00949	0.000423	-4.86342	-0.010655	-1.30384	HIST1H2BD	histone cluster 1, H2bd	Downregulated
	907	239269_at	0.0187	0.00122	-4.24317	-1.0834	-1.30435	MIR612///NEAT1	microRNA 612///nuclear paraspeckle assembly transcript 1 (non-protein coding)	Downregulated
	908	202558_s_at	0.00115	1.49e-05	-7.0881	3.40067	-1.3047	HSPA13	heat shock protein family A (Hsp70) member 13	Downregulated
	909	208708_x_at	0.0452	0.00495	-3.45634	-2.49645	-1.3054	EIF5	eukaryotic translation initiation factor 5	Downregulated
	910	217893_s_at	0.0158	0.00094	-4.39227	-0.821423	-1.30559	AKIRIN1	akirin 1	Downregulated
	911	203148_s_at	0.0393	0.00394	-3.5817	-2.269	-1.30572	TRIM14	tripartite motif containing 14	Downregulated
	912	211205_x_at	0.132	0.0268	-2.53223	-4.15722	-1.30659	PIP5K1A	phosphatidylinositol-4-phosphate 5-kinase type 1 alpha	Downregulated
	913	224989_at	0.0133	0.000717	-4.54985	-0.547241	-1.30662	SMIM14	small integral membrane protein 14	Downregulated
	914	201963_at	0.00507	0.000155	-5.48647	1.01635	-1.30708	ACSL1	acyl-CoA synthetase long-chain family member 1	Downregulated
	915	200661_at	0.0249	0.00191	-3.98497	-1.54225	-1.30734	CTSA	cathepsin A	Downregulated
	916	202173_s_at	0.000104	3.91e-07	-10.1528	7.03544	-1.30777	VEZF1	vascular endothelial zinc finger 1	Downregulated
	917	236984_at	0.000732	7.32e-06	-7.62251	4.11627	-1.30938	C4orf26	chromosome 4 open reading frame 26	Downregulated
	918	212075_s_at	0.102	0.0179	-2.75416	-3.76549	-1.31053	CSNK2A1	casein kinase 2 alpha 1	Downregulated
	919	239596_at	0.00767	0.000297	-5.07845	0.349872	-1.31113	SLC30A7	solute carrier family 30 member 7	Downregulated
	920	226825_s_at	0.126	0.025	-2.57016	-4.09085	-1.31148	TMEM165	transmembrane protein 165	Downregulated
	921	214815_at	0.00253	4.96e-05	-6.23434	2.17564	-1.31181	TRIM33	tripartite motif containing 33	Downregulated
	922	201888_s_at	0.00801	0.000322	-5.02904	0.267595	-1.31194	IL13RA1	interleukin 13 receptor subunit alpha 1	Downregulated
	923	203571_s_at	0.000543	4.75e-06	-7.96295	4.55262	-1.31261	ADIRF	adipogenesis regulatory factor	Downregulated
	924	218273_s_at	0.127	0.0253	-2.56518	-4.09957	-1.31278	PDP1	pyruvate dehyrogenase phosphatase catalytic subunit 1	Downregulated
	925	211284_s_at	0.0164	0.000994	-4.35963	-0.878576	-1.313	GRN	granulin	Downregulated
	926	227570_at	6.07e-05	1.69e-07	-10.9862	7.8516	-1.31341	TMEM86A	transmembrane protein 86A	Downregulated
	927	215189_at	0.0778	0.0116	-2.98831	-3.34536	-1.31587	LOC100509764///KRT86	uncharacterized LOC100509764///keratin 86	Downregulated
	928	203333_at	0.01	0.000463	-4.80938	-0.102239	-1.31608	KIFAP3	kinesin associated protein 3	Downregulated
	929	222081_at	0.0436	0.00467	-3.48772	-2.43948	-1.31614	SIRT5	sirtuin 5	Downregulated
	930	221972_s_at	0.0204	0.0014	-4.16274	-1.22566	-1.3162	SDF4	stromal cell derived factor 4	Downregulated
	931	225246_at	0.0141	0.000792	-4.49153	-0.648393	-1.31673	STIM2	stromal interaction molecule 2	Downregulated
	932	214040_s_at	0.00207	3.65e-05	-6.44459	2.48693	-1.31676	GSN	gelsolin	Downregulated
	933	204480_s_at	0.046	0.00509	-3.44046	-2.52529	-1.31719	C9orf16	chromosome 9 open reading frame 16	Downregulated
	934	218806_s_at	0.00566	0.000184	-5.37761	0.840841	-1.31789	VAV3	vav guanine nucleotide exchange factor 3	Downregulated
	935	204004_at	0.0512	0.00607	-3.34423	-2.7001	-1.31806	PAWR	pro-apoptotic WT1 regulator	Downregulated
	936	220619_at	0.000552	4.87e-06	-7.94297	4.52743	-1.31911	CHD7	chromodomain helicase DNA binding protein 7	Downregulated
	937	231793_s_at	0.00206	3.64e-05	-6.44724	2.49082	-1.32006	CAMK2D	calcium/calmodulin dependent protein kinase II delta	Downregulated
	938	208290_s_at	0.0719	0.0103	-3.0557	-3.22359	-1.32019	EIF5	eukaryotic translation initiation factor 5	Downregulated
	939	217813_s_at	0.0466	0.00519	-3.4304	-2.54356	-1.32106	SPIN1	spindlin 1	Downregulated
	940	224460_s_at	0.158	0.036	-2.36956	-4.43848	-1.32156	L2HGDH	L-2-hydroxyglutarate dehydrogenase	Downregulated
	941	216392_s_at	0.0863	0.0137	-2.89938	-3.50553	-1.32201	SEC23IP	SEC23 interacting protein	Downregulated
	942	1558143_a_at	0.00624	0.000215	-5.2802	0.68237	-1.32214	BCL2L11	BCL2 like 11	Downregulated
	943	230769_at	0.0514	0.00611	-3.34084	-2.70628	-1.32218	DENND2C	DENN domain containing 2C	Downregulated
	944	214469_at	0.000147	6.54e-07	-9.66671	6.52888	-1.32303	HIST1H2AE	histone cluster 1, H2ae	Downregulated
	945	214250_at	0.0115	0.000574	-4.68175	-0.320027	-1.32309	NUMA1	nuclear mitotic apparatus protein 1	Downregulated
	946	1569142_at	0.0233	0.00172	-4.04612	-1.43305	-1.32323	TRIM13	tripartite motif containing 13	Downregulated
	947	209760_at	0.000151	6.85e-07	-9.62401	6.48325	-1.3233	KIAA0922	KIAA0922	Downregulated
	948	1567032_s_at	0.0167	0.00102	-4.345	-0.904226	-1.32336	ZNF160	zinc finger protein 160	Downregulated
	949	214786_at	0.132	0.0268	-2.5327	-4.15639	-1.32338	MAP3K1	mitogen-activated protein kinase kinase kinase 1	Downregulated
	950	209212_s_at	0.00221	4.01e-05	-6.38011	2.39215	-1.32555	KLF5	Kruppel like factor 5	Downregulated
	951	207332_s_at	0.00348	8.25e-05	-5.89318	1.65688	-1.32656	TFRC	transferrin receptor	Downregulated
	952	202516_s_at	0.171	0.0411	-2.29583	-4.56393	-1.32751	DLG1	discs large MAGUK scaffold protein 1	Downregulated
	953	224898_at	0.0458	0.00504	-3.44608	-2.51509	-1.32782	WDR26	WD repeat domain 26	Downregulated
	954	204214_s_at	0.00173	2.82e-05	-6.62644	2.75107	-1.32824	RAB32	RAB32, member RAS oncogene family	Downregulated
	955	215099_s_at	0.0844	0.0132	-2.9182	-3.47168	-1.32884	RXRB	retinoid X receptor beta	Downregulated
	956	220254_at	0.0017	2.73e-05	-6.64926	2.78389	-1.32929	LRP12	LDL receptor related protein 12	Downregulated
	957	244043_at	0.00565	0.000183	-5.37903	0.843146	-1.32948	TFDP2	transcription factor Dp-2	Downregulated
	958	219844_at	0.0187	0.00122	-4.24344	-1.08292	-1.32958	CCDC186	coiled-coil domain containing 186	Downregulated
	959	224446_at	0.117	0.0224	-2.6321	-3.98191	-1.32987	LLPH	LLP homolog, long-term synaptic facilitation	Downregulated
	960	212720_at	0.182	0.0453	-2.24123	-4.65587	-1.33007	PAPOLA	poly(A) polymerase alpha	Downregulated
	961	211829_s_at	0.0795	0.0121	-2.9691	-3.38001	-1.33022	GPER1	G protein-coupled estrogen receptor 1	Downregulated
	962	224973_at	0.0105	0.000503	-4.75956	-0.187013	-1.33104	FAM46A	family with sequence similarity 46 member A	Downregulated
	963	223454_at	0.00253	4.97e-05	-6.23334	2.17414	-1.33118	CXCL16	C-X-C motif chemokine ligand 16	Downregulated
	964	219757_s_at	0.00233	4.31e-05	-6.32992	2.31795	-1.33138	TMEM260	transmembrane protein 260	Downregulated
	965	1568619_s_at	0.000286	1.79e-06	-8.76879	5.52854	-1.33193	ITPRIPL2	inositol 1,4,5-trisphosphate receptor interacting protein like 2	Downregulated
	966	233366_at	0.00499	0.000149	-5.50817	1.05114	-1.33229	FBXO4	F-box protein 4	Downregulated
	967	231981_at	0.0139	0.000771	-4.50767	-0.620351	-1.33275	PRLR	prolactin receptor	Downregulated
	968	219679_s_at	0.136	0.0283	-2.50308	-4.20804	-1.3331	WAC	WW domain containing adaptor with coiled-coil	Downregulated
	969	224046_s_at	0.19	0.0483	-2.20492	-4.71655	-1.33365	PDE7A	phosphodiesterase 7A	Downregulated
	970	239012_at	0.0167	0.00102	-4.3454	-0.903518	-1.33402	RNF144B	ring finger protein 144B	Downregulated
	971	243862_at	0.011	0.000538	-4.72004	-0.254474	-1.33403	RASEF	RAS and EF-hand domain containing	Downregulated
	972	214972_at	0.0155	0.000912	-4.40966	-0.791025	-1.33654	MGEA5	meningioma expressed antigen 5 (hyaluronidase)	Downregulated
	973	201733_at	0.00745	0.000284	-5.10735	0.397854	-1.33663	CLCN3	chloride voltage-gated channel 3	Downregulated
	974	230363_s_at	0.0147	0.000844	-4.45474	-0.712393	-1.33741	INPP5F	inositol polyphosphate-5-phosphatase F	Downregulated
	975	205905_s_at	0.051	0.00604	-3.34693	-2.69521	-1.33778	MICA///MICB	MHC class I polypeptide-related sequence A///MHC class I polypeptide-related sequence B	Downregulated
	976	217891_at	0.0226	0.00165	-4.07048	-1.38963	-1.33806	C16orf58	chromosome 16 open reading frame 58	Downregulated
	977	1554292_a_at	0.00763	0.000294	-5.08451	0.359949	-1.33902	UHRF1BP1L	UHRF1 binding protein 1 like	Downregulated
	978	232478_at	0.0238	0.00178	-4.02653	-1.46799	-1.33906	MIR181A2HG	MIR181A2 host gene	Downregulated
	979	231979_at	0.081	0.0124	-2.95183	-3.41114	-1.33992	GABPB1-AS1	GABPB1 antisense RNA 1	Downregulated
	980	204864_s_at	0.118	0.0225	-2.62909	-3.98721	-1.34095	IL6ST	interleukin 6 signal transducer	Downregulated
	981	1553117_a_at	0.071	0.0101	-3.06655	-3.20394	-1.34119	STK38	serine/threonine kinase 38	Downregulated
	982	209170_s_at	0.0359	0.00342	-3.66098	-2.12542	-1.34136	GPM6B	glycoprotein M6B	Downregulated
	983	204532_x_at	0.0014	2.05e-05	-6.85191	3.07205	-1.34157	UGT1A1///UGT1A4///UGT1A9///UGT1A6///UGT1A8///UGT1A10	UDP glucuronosyltransferase family 1 member A1///UDP glucuronosyltransferase family 1 member A4///UDP glucuronosyltransferase family 1 member A9///UDP glucuronosyltransferase family 1 member A6///UDP glucuronosyltransferase family 1 member A8///UDP glucuronosyltransferase family 1 member A10	Downregulated
	984	221871_s_at	0.0685	0.0095	-3.09925	-3.14474	-1.34201	TFG	TRK-fused gene	Downregulated
	985	202067_s_at	0.0132	0.000708	-4.55724	-0.534468	-1.34292	LDLR	low density lipoprotein receptor	Downregulated
	986	207983_s_at	0.11	0.0203	-2.6854	-3.88768	-1.34332	STAG2	stromal antigen 2	Downregulated
	987	208792_s_at	0.00466	0.000134	-5.57703	1.16106	-1.34376	CLU	clusterin	Downregulated
	988	243312_at	0.00269	5.52e-05	-6.1618	2.06676	-1.34387	ZNF107	zinc finger protein 107	Downregulated
	989	212279_at	0.114	0.0214	-2.65512	-3.94126	-1.34428	TMEM97	transmembrane protein 97	Downregulated
	990	215495_s_at	0.000756	7.73e-06	-7.58073	4.06168	-1.34441	SAMD4A	sterile alpha motif domain containing 4A	Downregulated
	991	238486_at	0.055	0.0068	-3.28187	-2.8134	-1.34448	FRS2	fibroblast growth factor receptor substrate 2	Downregulated
	992	210009_s_at	0.0528	0.00637	-3.31745	-2.74877	-1.34476	GOSR2	golgi SNAP receptor complex member 2	Downregulated
	993	242499_at	0.000938	1.08e-05	-7.32519	3.72286	-1.34563	U2AF1	U2 small nuclear RNA auxiliary factor 1	Downregulated
	994	218280_x_at	0.00312	6.97e-05	-6.00526	1.82918	-1.34616	HIST2H2AA4///HIST2H2AA3	histone cluster 2, H2aa4///histone cluster 2, H2aa3	Downregulated
	995	223103_at	0.0363	0.00346	-3.6531	-2.13967	-1.3462	STARD10	StAR related lipid transfer domain containing 10	Downregulated
	996	233637_at	0.0443	0.00479	-3.47407	-2.46426	-1.34645	DCAF8	DDB1 and CUL4 associated factor 8	Downregulated
	997	224149_x_at	0.0624	0.00824	-3.17683	-3.0041	-1.34654	SLMAP	sarcolemma associated protein	Downregulated
	998	1552685_a_at	0.153	0.0341	-2.40018	-4.38599	-1.34701	GRHL1	grainyhead like transcription factor 1	Downregulated
	999	214925_s_at	0.00948	0.000422	-4.8652	-0.007651	-1.34786	SPTAN1	spectrin alpha, non-erythrocytic 1	Downregulated
	1000	201683_x_at	0.0419	0.00436	-3.52558	-2.37077	-1.3487	TOX4	TOX high mobility group box family member 4	Downregulated
	1001	235626_at	0.00123	1.71e-05	-6.98718	3.26119	-1.34908	CAMK1D	calcium/calmodulin dependent protein kinase ID	Downregulated
	1002	233059_at	0.0876	0.0141	-2.88522	-3.53098	-1.35067	KCNJ3	potassium voltage-gated channel subfamily J member 3	Downregulated
	1003	201747_s_at	0.0664	0.00904	-3.1261	-3.09609	-1.35171	SAFB	scaffold attachment factor B	Downregulated
	1004	223701_s_at	0.172	0.0414	-2.29223	-4.57001	-1.35184	USP47	ubiquitin specific peptidase 47	Downregulated
	1005	227454_at	0.0685	0.00949	-3.0996	-3.14412	-1.3524	TAOK1	TAO kinase 1	Downregulated
	1006	206665_s_at	0.0199	0.00135	-4.1838	-1.18835	-1.35263	BCL2L1	BCL2 like 1	Downregulated
	1007	210015_s_at	0.00165	2.63e-05	-6.67597	2.82219	-1.35266	MAP2	microtubule associated protein 2	Downregulated
	1008	200756_x_at	0.125	0.0248	-2.57504	-4.08229	-1.35316	CALU	calumenin	Downregulated
	1009	205461_at	0.0926	0.0153	-2.8384	-3.61497	-1.3534	RAB35	RAB35, member RAS oncogene family	Downregulated
	1010	200776_s_at	0.16	0.0367	-2.35815	-4.45799	-1.35421	BZW1	basic leucine zipper and W2 domains 1	Downregulated
	1011	229846_s_at	0.079	0.0119	-2.97485	-3.36963	-1.35437	MAPKAP1	mitogen-activated protein kinase associated protein 1	Downregulated
	1012	235350_at	0.00708	0.000261	-5.15857	0.48259	-1.35441	C4orf19	chromosome 4 open reading frame 19	Downregulated
	1013	213577_at	0.0203	0.0014	-4.16388	-1.22365	-1.35506	SQLE	squalene epoxidase	Downregulated
	1014	232981_s_at	0.00705	0.000259	-5.16347	0.49069	-1.356	SYNRG	synergin, gamma	Downregulated
	1015	38241_at	0.000183	9.24e-07	-9.35094	6.18698	-1.35695	BTN3A3	butyrophilin subfamily 3 member A3	Downregulated
	1016	212845_at	0.012	0.000616	-4.63973	-0.392181	-1.35773	SAMD4A	sterile alpha motif domain containing 4A	Downregulated
	1017	220386_s_at	0.146	0.0316	-2.44094	-4.31578	-1.35843	EML4	echinoderm microtubule associated protein like 4	Downregulated
	1018	212041_at	0.0214	0.00151	-4.11966	-1.30213	-1.35848	ATP6V0D1	ATPase H+ transporting V0 subunit d1	Downregulated
	1019	215012_at	0.0153	0.000896	-4.41987	-0.773208	-1.3589	ZNF451	zinc finger protein 451	Downregulated
	1020	235352_at	0.00176	2.88e-05	-6.61156	2.72964	-1.35918	MR1	major histocompatibility complex, class I-related	Downregulated
	1021	233305_at	0.00119	1.58e-05	-7.04407	3.34	-1.35942	NECAB1	N-terminal EF-hand calcium binding protein 1	Downregulated
	1022	204527_at	0.0018	2.98e-05	-6.58594	2.69266	-1.36152	MYO5A	myosin VA	Downregulated
[truncated: 1,390 more rows]

## Sheet: Table S2.
	Supplementary Table 2. DEGs of the MCF-7 cell line treated with OA (GSE85871)
No	ID	adj.P.Val	P.Value	t	B	logFC	Gene.symbol	Gene.title	Remarks
1	211829_s_at	0.223	4.93e-05	29.7772	1.68685	5.34306	GPER1	G protein-coupled estrogen receptor 1	Upregulated
2	216017_s_at	0.223	0.0001181	22.6564	1.41635	5.1272	NAB2	NGFI-A binding protein 2	Upregulated
3	214326_x_at	0.257	0.0016626	9.84132	-0.24009	4.22771	JUND	JunD proto-oncogene, AP-1 transcription factor subunit	Upregulated
4	211054_at	0.223	0.0004035	15.4125	0.81722	4.14988	INVS	inversin	Upregulated
5	218874_s_at	0.302	0.0096811	5.5342	-2.01416	4.05552	ATAT1	alpha tubulin acetyltransferase 1	Upregulated
6	213438_at	0.223	0.0001715	20.1604	1.26413	4.03812	NFASC	neurofascin	Upregulated
7	205344_at	0.223	0.0003429	16.2213	0.9132	4.02941	CSPG5	chondroitin sulfate proteoglycan 5	Upregulated
8	217050_at	0.223	0.0001718	20.1484	1.2633	4.01973	DIAPH2-AS1	DIAPH2 antisense RNA 1	Upregulated
9	212125_at	0.223	0.0002154	18.7704	1.1588	4.01441	RANGAP1	Ran GTPase activating protein 1	Upregulated
10	216513_at	0.223	0.0002833	17.2251	1.01926	3.9784	DCT	dopachrome tautomerase	Upregulated
11	220435_at	0.303	0.0101272	5.45065	-2.06407	3.96152	SLC30A10	solute carrier family 30 member 10	Upregulated
12	202901_x_at	0.286	0.0042856	7.25023	-1.14435	3.9387	CTSS	cathepsin S	Upregulated
13	201283_s_at	0.264	0.0018121	9.57401	-0.3165	3.93345	TRAK1	trafficking kinesin protein 1	Upregulated
14	210643_at	0.246	0.0013661	10.4779	-0.07061	3.91147	TNFSF11	tumor necrosis factor superfamily member 11	Upregulated
15	220817_at	0.265	0.0020875	9.14961	-0.44478	3.90606	TRPC4	transient receptor potential cation channel subfamily C member 4	Upregulated
16	207607_at	0.223	0.0001847	19.6973	1.23091	3.90581	ASCL2	achaete-scute family bHLH transcription factor 2	Upregulated
17	221403_s_at	0.223	0.0001195	22.575	1.412	3.8997	INSL6	insulin like 6	Upregulated
18	219812_at	0.289	0.0053682	6.73434	-1.3777	3.82086	PVRIG	poliovirus receptor related immunoglobulin domain containing	Upregulated
19	220263_at	0.302	0.0092222	5.62548	-1.96054	3.78854	SMAD5-AS1	SMAD5 antisense RNA 1	Upregulated
20	208748_s_at	0.223	0.0001105	23.1369	1.44121	3.77366	FLOT1	flotillin 1	Upregulated
21	216830_at	0.289	0.0059741	6.50113	-1.49054	3.75243	LOC101929047///HERC2P10///HERC2	uncharacterized LOC101929047///hect domain and RLD 2 pseudogene 10///HECT and RLD domain containing E3 ubiquitin protein ligase 2	Upregulated
22	211179_at	0.286	0.0034219	7.80127	-0.91753	3.70737	LOC101928269///LOC100506403///RUNX1	uncharacterized LOC101928269///uncharacterized LOC100506403///runt related transcription factor 1	Upregulated
23	204629_at	0.324	0.0234171	4.07371	-3.01639	3.67398	PARVB	parvin beta	Upregulated
24	221395_at	0.265	0.0020462	9.20851	-0.42644	3.65218	TAS2R13	taste 2 receptor member 13	Upregulated
25	218814_s_at	0.346	0.0318657	3.64123	-3.37385	3.59036	TMEM206	transmembrane protein 206	Upregulated
26	217445_s_at	0.254	0.0016181	9.92705	-0.21626	3.587	GART	phosphoribosylglycinamide formyltransferase, phosphoribosylglycinamide synthetase, phosphoribosylaminoimidazole synthetase	Upregulated
27	201367_s_at	0.297	0.0080733	5.88223	-1.81463	3.582	ZFP36L2	ZFP36 ring finger protein like 2	Upregulated
28	207047_s_at	0.291	0.006466	6.33322	-1.57482	3.57563	CLCNKB///CLCNKA	chloride voltage-gated channel Kb///chloride voltage-gated channel Ka	Upregulated
29	209848_s_at	0.265	0.0019607	9.33541	-0.38753	3.56703	PMEL	premelanosome protein	Upregulated
30	207144_s_at	0.346	0.0321318	3.63003	-3.38353	3.55228	CITED1	Cbp/p300 interacting transactivator with Glu/Asp rich carboxy-terminal domain 1	Upregulated
31	203471_s_at	0.264	0.0018723	9.47439	-0.34583	3.54953	PLEK	pleckstrin	Upregulated
32	210875_s_at	0.286	0.0036969	7.60784	-0.99467	3.53065	ZEB1	zinc finger E-box binding homeobox 1	Upregulated
33	211140_s_at	0.246	0.0012427	10.7986	0.00858	3.52649	CASP2	caspase 2	Upregulated
34	220799_at	0.223	0.0001456	21.2193	1.33385	3.50734	GCM2	glial cells missing homolog 2	Upregulated
35	211742_s_at	0.289	0.005045	6.87317	-1.31277	3.49619	EVI2B	ecotropic viral integration site 2B	Upregulated
36	216611_s_at	0.264	0.0018759	9.46862	-0.34754	3.44916	SLC6A2	solute carrier family 6 member 2	Upregulated
37	215289_at	0.223	0.0006339	13.3665	0.52261	3.43553	ZNF749	zinc finger protein 749	Upregulated
38	217546_at	0.223	0.0001713	20.1676	1.26464	3.41223	MT1M	metallothionein 1M	Upregulated
39	215294_s_at	0.223	0.0003661	15.8915	0.87527	3.40158	SMARCA1	SWI/SNF related, matrix associated, actin dependent regulator of chromatin, subfamily a, member 1	Upregulated
40	205397_x_at	0.268	0.0024413	8.70071	-0.59049	3.39711	SMAD3	SMAD family member 3	Upregulated
41	217287_s_at	0.303	0.0101046	5.45477	-2.06159	3.39271	TRPC6	transient receptor potential cation channel subfamily C member 6	Upregulated
42	202316_x_at	0.223	0.0001824	19.7741	1.23655	3.38327	UBE4B	ubiquitination factor E4B	Upregulated
43	211803_at	0.23	0.0008825	12.0383	0.28095	3.37428	CDK2	cyclin dependent kinase 2	Upregulated
44	203809_s_at	0.223	0.0007196	12.8413	0.43252	3.37221	AKT2	AKT serine/threonine kinase 2	Upregulated
45	203841_x_at	0.223	0.0003493	16.127	0.90252	3.35867	MAPRE3	microtubule associated protein RP/EB family member 3	Upregulated
46	215960_at	0.361	0.0392322	3.36804	-3.61613	3.35464	SLC5A4	solute carrier family 5 member 4	Upregulated
47	204187_at	0.286	0.0047376	7.01631	-1.24749	3.34304	GMPR	guanosine monophosphate reductase	Upregulated
48	215133_s_at	0.303	0.0108776	5.32024	-2.1436	3.3406	LOC102725213///LOC100507387///FAM153A///FAM153B	uncharacterized LOC102725213///uncharacterized LOC100507387///family with sequence similarity 153 member A///family with sequence similarity 153 member B	Upregulated
49	211518_s_at	0.268	0.0024241	8.72053	-0.58382	3.33562	BMP4	bone morphogenetic protein 4	Upregulated
50	211876_x_at	0.234	0.0009559	11.7371	0.21935	3.32625	PCDHGA3///PCDHGA5///PCDHGA6///PCDHGA10///PCDHGA11///PCDHGA12///PCDHGC3	protocadherin gamma subfamily A, 3///protocadherin gamma subfamily A, 5///protocadherin gamma subfamily A, 6///protocadherin gamma subfamily A, 10///protocadherin gamma subfamily A, 11///protocadherin gamma subfamily A, 12///protocadherin gamma subfamily C, 3	Upregulated
51	221724_s_at	0.307	0.0144298	4.82978	-2.46148	3.31269	CLEC4A	C-type lectin domain family 4 member A	Upregulated
52	215329_s_at	0.377	0.0454885	3.18208	-3.78865	3.30366	CDK11A///CDK11B	cyclin dependent kinase 11A///cyclin dependent kinase 11B	Upregulated
53	211239_s_at	0.303	0.013151	4.98656	-2.35652	3.30298	ADAM7	ADAM metallopeptidase domain 7	Upregulated
54	211651_s_at	0.223	0.0008001	12.4177	0.35477	3.3005	LAMB1	laminin subunit beta 1	Upregulated
55	210090_at	0.286	0.0042224	7.28545	-1.12918	3.29797	ARC	activity regulated cytoskeleton associated protein	Upregulated
56	215112_x_at	0.286	0.0043402	7.22029	-1.15731	3.29747	MCF2L2	MCF.2 cell line derived transforming sequence-like 2	Upregulated
57	222379_at	0.317	0.0198765	4.31863	-2.82734	3.2732	KCNE4	potassium voltage-gated channel subfamily E regulatory subunit 4	Upregulated
58	214566_at	0.223	0.0006918	13.0022	0.46084	3.25447	SMR3A	submaxillary gland androgen regulated protein 3A	Upregulated
59	206177_s_at	0.286	0.0038199	7.52728	-1.02757	3.25342	ARG1	arginase 1	Upregulated
60	221411_at	0.302	0.0096761	5.53517	-2.01359	3.23441	HOXD12	homeobox D12	Upregulated
61	213894_at	0.265	0.0021255	9.09683	-0.46135	3.23204	THSD7A	thrombospondin type 1 domain containing 7A	Upregulated
62	210655_s_at	0.368	0.0414504	3.29813	-3.68026	3.23081	FOXO3B///FOXO3	forkhead box O3B pseudogene///forkhead box O3	Upregulated
63	213436_at	0.286	0.0036306	7.65274	-0.97654	3.22689	CNR1	cannabinoid receptor 1	Upregulated
64	207152_at	0.246	0.0012621	10.7454	-0.00427	3.22479	NTRK2	neurotrophic receptor tyrosine kinase 2	Upregulated
65	208027_s_at	0.316	0.0189678	4.39055	-2.77357	3.18301	TLL2	tolloid like 2	Upregulated
66	216817_s_at	0.303	0.0115449	5.21364	-2.21012	3.16572	OR2H1	olfactory receptor family 2 subfamily H member 1	Upregulated
67	208606_s_at	0.303	0.0106469	5.35908	-2.1197	3.15856	WNT4	Wnt family member 4	Upregulated
68	220082_at	0.246	0.0012113	10.887	0.02975	3.15114	PPP1R14D	protein phosphatase 1 regulatory inhibitor subunit 14D	Upregulated
69	203977_at	0.252	0.0015751	10.0128	-0.19277	3.14581	TAZ	tafazzin	Upregulated
70	217075_x_at	0.378	0.0459834	3.16874	-3.80126	3.12814	KMT2B	lysine methyltransferase 2B	Upregulated
71	215421_at	0.245	0.00112	11.1616	0.09368	3.12484	LOC100131510	uncharacterized LOC100131510	Upregulated
72	220120_s_at	0.355	0.0353472	3.50323	-3.4946	3.12265	EPB41L4A	erythrocyte membrane protein band 4.1 like 4A	Upregulated
73	204545_at	0.223	0.0002236	18.5532	1.14073	3.10562	PEX6	peroxisomal biogenesis factor 6	Upregulated
74	220559_at	0.223	0.0004139	15.2885	0.80158	3.10343	EN1	engrailed homeobox 1	Upregulated
75	205886_at	0.305	0.0134426	4.94915	-2.38127	3.10265	REG1B	regenerating family member 1 beta	Upregulated
76	206799_at	0.302	0.0089877	5.67443	-1.93217	3.09899	SCGB1D2	secretoglobin family 1D member 2	Upregulated
77	210670_at	0.223	0.0002806	17.2753	1.02423	3.09488	PPY	pancreatic polypeptide	Upregulated
78	211680_at	0.305	0.0136949	4.9176	-2.40229	3.09028	PDLIM5	PDZ and LIM domain 5	Upregulated
79	207509_s_at	0.265	0.0020526	9.19932	-0.42929	3.08743	LAIR2	leukocyte associated immunoglobulin like receptor 2	Upregulated
80	213566_at	0.377	0.0453392	3.18614	-3.78481	3.08066	RNASE6	ribonuclease A family member k6	Upregulated
81	206112_at	0.307	0.0151725	4.74666	-2.51847	3.07965	ANKRD7	ankyrin repeat domain 7	Upregulated
82	218444_at	0.286	0.0044394	7.16718	-1.18047	3.07491	ALG12	ALG12, alpha-1,6-mannosyltransferase	Upregulated
83	206699_x_at	0.223	0.0006901	13.0128	0.46269	3.07446	NPAS1	neuronal PAS domain protein 1	Upregulated
84	201203_s_at	0.368	0.0416155	3.29311	-3.68489	3.07213	RRBP1	ribosome binding protein 1	Upregulated
85	205840_x_at	0.302	0.0090487	5.66154	-1.93962	3.06217	GH1	growth hormone 1	Upregulated
86	212225_at	0.329	0.0256058	3.94466	-3.11982	3.06082	EIF1	eukaryotic translation initiation factor 1	Upregulated
87	205674_x_at	0.303	0.0126354	5.05541	-2.31145	3.059	FXYD2	FXYD domain containing ion transport regulator 2	Upregulated
88	208170_s_at	0.382	0.049804	3.0714	-3.89428	3.04277	TRIM31	tripartite motif containing 31	Upregulated
89	214708_at	0.235	0.0009895	11.6092	0.19235	3.03934	SNTB1	syntrophin beta 1	Upregulated
90	207523_at	0.346	0.0324313	3.61756	-3.39433	3.03714	C6orf10	chromosome 6 open reading frame 10	Upregulated
91	204277_s_at	0.313	0.016685	4.59241	-2.62675	3.02999	TK2	thymidine kinase 2, mitochondrial	Upregulated
92	208062_s_at	0.303	0.0107569	5.34043	-2.13116	3.02464	NRG2	neuregulin 2	Upregulated
93	221631_at	0.303	0.0105494	5.37581	-2.10947	3.02083	CACNA1I	calcium voltage-gated channel subunit alpha1 I	Upregulated
94	204426_at	0.267	0.0022289	8.95911	-0.5053	3.0173	TMED2	transmembrane p24 trafficking protein 2	Upregulated
95	206736_x_at	0.303	0.0110848	5.28626	-2.16465	3.00857	CHRNA4	cholinergic receptor nicotinic alpha 4 subunit	Upregulated
96	207447_s_at	0.296	0.007984	5.90413	-1.80251	3.00659	MGAT4C	MGAT4 family member C	Upregulated
97	213723_s_at	0.288	0.0048855	6.94598	-1.27935	2.99869	IDUA	iduronidase, alpha-L-	Upregulated
98	209758_s_at	0.302	0.0095903	5.55182	-2.00374	2.9978	MFAP5	microfibrillar associated protein 5	Upregulated
99	203784_s_at	0.267	0.0022777	8.89699	-0.52545	2.98956	DDX28	DEAD-box helicase 28	Upregulated
100	204627_s_at	0.223	0.0007057	12.9207	0.44658	2.98908	ITGB3	integrin subunit beta 3	Upregulated
101	216878_x_at	0.303	0.0125816	5.0628	-2.30664	2.98748	HAB1	B1 for mucin	Upregulated
102	205049_s_at	0.302	0.0095192	5.56576	-1.99551	2.97596	CD79A	CD79a molecule	Upregulated
103	219102_at	0.316	0.0190632	4.3828	-2.77933	2.97474	RCN3	reticulocalbin 3	Upregulated
104	216216_at	0.286	0.0035569	7.70384	-0.95606	2.97096	SLIT3	slit guidance ligand 3	Upregulated
105	214010_s_at	0.321	0.0225839	4.12692	-2.97452	2.96709	ATP9B	ATPase phospholipid transporting 9B (putative)	Upregulated
106	218359_at	0.265	0.0020201	9.24651	-0.41471	2.95856	NRSN2	neurensin 2	Upregulated
107	215506_s_at	0.265	0.0021439	9.07172	-0.46929	2.95083	DIRAS3	DIRAS family GTPase 3	Upregulated
108	206811_at	0.223	0.0005392	14.0666	0.63281	2.95002	ADCY8	adenylate cyclase 8	Upregulated
109	221926_s_at	0.32	0.0218255	4.17756	-2.9351	2.9387	IL17RC	interleukin 17 receptor C	Upregulated
110	214793_at	0.286	0.0037811	7.55228	-1.01732	2.93799	DUSP7	dual specificity phosphatase 7	Upregulated
111	217354_s_at	0.307	0.0145353	4.81765	-2.46975	2.93712	HPS1	HPS1, biogenesis of lysosomal organelles complex 3 subunit 1	Upregulated
112	220704_at	0.291	0.0067764	6.2355	-1.62508	2.93524	IKZF1	IKAROS family zinc finger 1	Upregulated
113	216920_s_at	0.327	0.0246825	3.99733	-3.07728	2.92902	TARP///TRGV9///TRGC2	TCR gamma alternate reading frame protein///T cell receptor gamma variable 9///T cell receptor gamma constant 2	Upregulated
114	215368_at	0.316	0.0192778	4.36554	-2.79219	2.92142	NEB	nebulin	Upregulated
115	211188_at	0.367	0.0409975	3.31201	-3.66745	2.91818	CD84	CD84 molecule	Upregulated
116	220752_at	0.316	0.0185403	4.42592	-2.74742	2.91428	LOC51145	uncharacterized LOC51145	Upregulated
117	215015_at	0.291	0.0070108	6.16549	-1.66166	2.91305	BICDL1	BICD family like cargo adaptor 1	Upregulated
118	207838_x_at	0.303	0.0120433	5.13905	-2.25749	2.90174	PBXIP1	PBX homeobox interacting protein 1	Upregulated
119	214868_at	0.223	0.0003025	16.8737	0.98365	2.89847	PIWIL1	piwi like RNA-mediated gene silencing 1	Upregulated
120	205043_at	0.286	0.0037099	7.59916	-0.9982	2.89703	CFTR	cystic fibrosis transmembrane conductance regulator	Upregulated
121	204457_s_at	0.286	0.0030536	8.09446	-0.80539	2.89612	GAS1	growth arrest specific 1	Upregulated
122	214671_s_at	0.326	0.0238161	4.04907	-3.03593	2.89335	ABR	active BCR-related	Upregulated
123	211329_x_at	0.343	0.0307059	3.69147	-3.33072	2.89237	HFE	hemochromatosis	Upregulated
124	222049_s_at	0.32	0.0223663	4.14122	-2.96335	2.89088	RBP4	retinol binding protein 4	Upregulated
125	205391_x_at	0.378	0.0461456	3.1644	-3.80537	2.88749	ANK1	ankyrin 1	Upregulated
126	204704_s_at	0.223	0.0005352	14.0996	0.63774	2.88563	ALDOB	aldolase, fructose-bisphosphate B	Upregulated
127	204581_at	0.303	0.0124964	5.07458	-2.299	2.88006	CD22	CD22 molecule	Upregulated
128	217684_at	0.326	0.0238632	4.0462	-3.03821	2.87931	TYMS	thymidylate synthetase	Upregulated
129	210329_s_at	0.265	0.0021249	9.0977	-0.46108	2.87719	SGCD	sarcoglycan delta	Upregulated
130	213767_at	0.303	0.0114964	5.22113	-2.2054	2.86455	KSR1	kinase suppressor of ras 1	Upregulated
131	216331_at	0.289	0.005592	6.64438	-1.42066	2.863	ITGA7	integrin subunit alpha 7	Upregulated
132	211467_s_at	0.334	0.0271675	3.86082	-3.18847	2.86229	NFIB	nuclear factor I B	Upregulated
133	216298_at	0.286	0.0047643	7.0034	-1.25331	2.85685	TARP	TCR gamma alternate reading frame protein	Upregulated
134	213774_s_at	0.307	0.0148082	4.78677	-2.49086	2.85631	PPP1R2	protein phosphatase 1 regulatory inhibitor subunit 2	Upregulated
135	216230_x_at	0.36	0.0379131	3.41199	-3.57626	2.85604	SMPD1	sphingomyelin phosphodiesterase 1	Upregulated
136	216722_at	0.311	0.0160058	4.65938	-2.57933	2.85416	VENTXP1	VENT homeobox pseudogene 1	Upregulated
137	215920_s_at	0.282	0.0029105	8.22105	-0.75868	2.85154	NPIPA5///NPIPB6///NPIPB15///PDXDC2P///NPIPB3///NPIPA1	nuclear pore complex interacting protein family member A5///nuclear pore complex interacting protein family member B6///nuclear pore complex interacting protein family member B15///pyridoxal dependent decarboxylase domain containing 2, pseudogene///nuclear pore complex interacting protein family member B3///nuclear pore complex interacting protein family member A1	Upregulated
138	210383_at	0.291	0.0072681	6.09204	-1.70055	2.84599	SCN1A	sodium voltage-gated channel alpha subunit 1	Upregulated
139	216375_s_at	0.303	0.0112194	5.26462	-2.17813	2.83877	ETV5	ETS variant 5	Upregulated
140	213695_at	0.339	0.0280414	3.81651	-3.22523	2.83711	PON3	paraoxonase 3	Upregulated
141	216705_s_at	0.235	0.0010076	11.5426	0.17809	2.83563	ADA	adenosine deaminase	Upregulated
142	211109_at	0.374	0.0435813	3.23522	-3.73871	2.81719	JAK3	Janus kinase 3	Upregulated
143	219592_at	0.286	0.0044992	7.13585	-1.19424	2.8169	MCPH1	microcephalin 1	Upregulated
144	211598_x_at	0.264	0.001809	9.57939	-0.31493	2.81206	VIPR2	vasoactive intestinal peptide receptor 2	Upregulated
145	210585_s_at	0.223	0.0005483	13.9925	0.62165	2.79344	TNPO2	transportin 2	Upregulated
146	219584_at	0.303	0.012233	5.11168	-2.27505	2.79175	PLA1A	phospholipase A1 member A	Upregulated
147	40489_at	0.265	0.0021153	9.11087	-0.45693	2.79031	ATN1	atrophin 1	Upregulated
148	221961_at	0.246	0.0012038	10.9084	0.03483	2.78008	CLCN7	chloride voltage-gated channel 7	Upregulated
149	222081_at	0.223	0.0005536	13.9505	0.61527	2.77704	SIRT5	sirtuin 5	Upregulated
150	210258_at	0.286	0.0034638	7.77052	-0.92962	2.7709	RGS13	regulator of G-protein signaling 13	Upregulated
151	210292_s_at	0.223	0.0003502	16.1142	0.90106	2.76823	PCDH11Y///PCDH11X	protocadherin 11 Y-linked///protocadherin 11 X-linked	Upregulated
152	213986_s_at	0.291	0.0066371	6.27863	-1.60278	2.76107	TMEM259	transmembrane protein 259	Upregulated
153	204834_at	0.291	0.0068757	6.20549	-1.6407	2.75792	FGL2	fibrinogen like 2	Upregulated
154	202357_s_at	0.313	0.01664	4.59674	-2.62366	2.75435	CFB	complement factor B	Upregulated
155	213484_at	0.286	0.0031917	7.9794	-0.84873	2.74044	ADD2	adducin 2	Upregulated
156	213284_at	0.286	0.0042965	7.24418	-1.14696	2.7382	ZFP36L1	ZFP36 ring finger protein like 1	Upregulated
157	212210_at	0.268	0.0024463	8.69491	-0.59244	2.73246	INTS1	integrator complex subunit 1	Upregulated
158	211526_s_at	0.352	0.0344674	3.53645	-3.46523	2.71695	RTEL1-TNFRSF6B///RTEL1	RTEL1-TNFRSF6B readthrough (NMD candidate)///regulator of telomere elongation helicase 1	Upregulated
159	205001_s_at	0.307	0.0145297	4.81829	-2.46931	2.71652	DDX3Y	DEAD-box helicase 3, Y-linked	Upregulated
160	216935_at	0.303	0.0104323	5.39618	-2.09705	2.71201	LINC00302	long intergenic non-protein coding RNA 302	Upregulated
161	204936_at	0.267	0.0022975	8.8722	-0.53354	2.71132	MAP4K2	mitogen-activated protein kinase kinase kinase kinase 2	Upregulated
162	221354_s_at	0.223	0.0006345	13.3623	0.52192	2.70918	MCHR1	melanin concentrating hormone receptor 1	Upregulated
163	208373_s_at	0.288	0.0048741	6.9513	-1.27693	2.69303	P2RY6	pyrimidinergic receptor P2Y6	Upregulated
164	212545_s_at	0.223	0.0004675	14.7136	0.72563	2.68147	ZHX3	zinc fingers and homeoboxes 3	Upregulated
165	205237_at	0.36	0.0382547	3.40043	-3.58672	2.67717	FCN1	ficolin 1	Upregulated
166	222238_s_at	0.303	0.0119312	5.15548	-2.247	2.66819	POLM	DNA polymerase mu	Upregulated
167	215686_x_at	0.289	0.0059921	6.49467	-1.49373	2.66099	TFAP2B	transcription factor AP-2 beta	Upregulated
168	214297_at	0.292	0.0076085	5.99985	-1.75012	2.66081	CSPG4	chondroitin sulfate proteoglycan 4	Upregulated
169	205944_s_at	0.303	0.0108664	5.32212	-2.14244	2.65936	CLTCL1	clathrin heavy chain like 1	Upregulated
170	216110_x_at	0.332	0.0266495	3.88794	-3.16614	2.65094	LOC105373738	uncharacterized LOC105373738	Upregulated
171	207341_at	0.368	0.0413423	3.30142	-3.67721	2.64621	PRTN3	proteinase 3	Upregulated
172	204815_s_at	0.355	0.035842	3.48501	-3.51079	2.64315	DHX34	DEAH-box helicase 34	Upregulated
173	222020_s_at	0.303	0.0127835	5.03527	-2.32457	2.63983	LOC102725271///NTM	neurotrimin-like///neurotrimin	Upregulated
174	220065_at	0.303	0.01228	5.10499	-2.27935	2.63384	TNMD	tenomodulin	Upregulated
175	219432_at	0.375	0.0446561	3.20492	-3.76712	2.63352	EVC	EvC ciliary complex subunit 1	Upregulated
176	201547_at	0.291	0.0068307	6.219	-1.63366	2.63033	KDM5B	lysine demethylase 5B	Upregulated
177	214575_s_at	0.286	0.0040457	7.38774	-1.08568	2.62932	AZU1	azurocidin 1	Upregulated
178	210934_at	0.381	0.0473276	3.13338	-3.83485	2.62423	BLK	BLK proto-oncogene, Src family tyrosine kinase	Upregulated
179	221910_at	0.235	0.0010126	11.5247	0.17424	2.61825	ETV1	ETS variant 1	Upregulated
180	213978_at	0.339	0.0282381	3.80677	-3.23334	2.61713	MTSS1L	metastasis suppressor 1 like	Upregulated
181	206660_at	0.286	0.0043355	7.22287	-1.15619	2.61367	IGLL1	immunoglobulin lambda like polypeptide 1	Upregulated
182	34210_at	0.246	0.0011834	10.9679	0.04886	2.61037	CD52	CD52 molecule	Upregulated
183	218621_at	0.223	0.0003722	15.8085	0.86547	2.60462	HEMK1	HemK methyltransferase family member 1	Upregulated
184	215735_s_at	0.223	0.0008149	12.3459	0.34112	2.60314	TSC2	tuberous sclerosis 2	Upregulated
185	217213_at	0.316	0.0183089	4.4455	-2.73301	2.60116	SLC6A2	solute carrier family 6 member 2	Upregulated
186	203400_s_at	0.324	0.0232531	4.08399	-3.00827	2.58275	TF	transferrin	Upregulated
187	207211_at	0.346	0.0313882	3.66163	-3.35629	2.57725	USP2	ubiquitin specific peptidase 2	Upregulated
188	217312_s_at	0.268	0.002463	8.67588	-0.59886	2.57013	COL7A1	collagen type VII alpha 1 chain	Upregulated
189	216544_at	0.246	0.001343	10.535	-0.05623	2.56324	LOC100652931///RBMY2FP	RNA binding motif protein, Y-linked, family 1, member A1 pseudogene///RNA binding motif protein, Y-linked, family 2, member F pseudogene	Upregulated
190	220485_s_at	0.369	0.042545	3.26532	-3.71065	2.55897	SIRPG	signal regulatory protein gamma	Upregulated
191	214348_at	0.318	0.020503	4.27143	-2.86305	2.55853	TACR2	tachykinin receptor 2	Upregulated
192	220983_s_at	0.286	0.0038824	7.48761	-1.04395	2.55778	MIR612///NEAT1	microRNA 612///nuclear paraspeckle assembly transcript 1 (non-protein coding)	Upregulated
193	208514_at	0.303	0.011611	5.20351	-2.21651	2.55176	KCNE1	potassium voltage-gated channel subfamily E regulatory subunit 1	Upregulated
194	215356_at	0.223	0.0004475	14.9179	0.7533	2.55172	TDRD12	tudor domain containing 12	Upregulated
195	203863_at	0.36	0.038625	3.38804	-3.59795	2.5462	ACTN2	actinin alpha 2	Upregulated
196	214834_at	0.303	0.0125673	5.06477	-2.30536	2.538	PWAR5	Prader Willi/Angelman region RNA 5	Upregulated
197	206742_at	0.343	0.0305481	3.69849	-3.32473	2.53407	PIR-FIGF///FIGF	PIR-FIGF readthrough///c-fos induced growth factor	Upregulated
198	220384_at	0.329	0.0257179	3.93843	-3.12488	2.534	NME8	NME/NM23 family member 8	Upregulated
199	218293_x_at	0.291	0.0072116	6.10787	-1.69212	2.53387	NUP50	nucleoporin 50	Upregulated
200	215469_at	0.324	0.0235768	4.06379	-3.02425	2.52666	SLITRK5	SLIT and NTRK like family member 5	Upregulated
201	210184_at	0.289	0.0058637	6.54125	-1.47078	2.52398	ITGAX	integrin subunit alpha X	Upregulated
202	210992_x_at	0.316	0.0180901	4.46431	-2.71923	2.52037	FCGR2C	Fc fragment of IgG receptor IIc (gene/pseudogene)	Upregulated
203	222171_s_at	0.376	0.0449969	3.19551	-3.77598	2.51868	PKNOX2	PBX/knotted 1 homeobox 2	Upregulated
204	221911_at	0.264	0.001778	9.63253	-0.29949	2.51706	ETV1	ETS variant 1	Upregulated
205	205445_at	0.319	0.0214981	4.20011	-2.91766	2.51091	PRL	prolactin	Upregulated
206	202902_s_at	0.265	0.0019271	9.38724	-0.37187	2.5053	CTSS	cathepsin S	Upregulated
207	220256_s_at	0.286	0.0039408	7.4513	-1.05904	2.49413	OXCT2	3-oxoacid CoA-transferase 2	Upregulated
208	210381_s_at	0.326	0.0242641	4.02203	-3.05749	2.48146	CCKBR	cholecystokinin B receptor	Upregulated
209	206644_at	0.307	0.0151876	4.74502	-2.5196	2.47882	NR0B1	nuclear receptor subfamily 0 group B member 1	Upregulated
210	206198_s_at	0.289	0.0055287	6.66935	-1.40866	2.47383	CEACAM7	carcinoembryonic antigen related cell adhesion molecule 7	Upregulated
211	211832_s_at	0.289	0.0060266	6.48234	-1.49984	2.47171	MDM2	MDM2 proto-oncogene	Upregulated
212	211171_s_at	0.282	0.0029131	8.21871	-0.75954	2.46889	PDE10A	phosphodiesterase 10A	Upregulated
213	214406_s_at	0.307	0.0143044	4.84436	-2.45159	2.46359	SLC7A4	solute carrier family 7 member 4	Upregulated
214	215120_s_at	0.307	0.0149814	4.76755	-2.50406	2.46209	SAMD4A	sterile alpha motif domain containing 4A	Upregulated
215	210311_at	0.353	0.0347874	3.52425	-3.476	2.45871	FGF5	fibroblast growth factor 5	Upregulated
216	207167_at	0.307	0.0152147	4.7421	-2.52162	2.45619	CD101	CD101 molecule	Upregulated
217	201860_s_at	0.252	0.0015365	10.0925	-0.17119	2.45588	PLAT	plasminogen activator, tissue type	Upregulated
218	217681_at	0.223	0.0006956	12.9798	0.45694	2.44448	WNT7B	Wnt family member 7B	Upregulated
219	206084_at	0.289	0.005174	6.8164	-1.33912	2.43541	PTPRR	protein tyrosine phosphatase, receptor type R	Upregulated
220	209930_s_at	0.246	0.0012997	10.6456	-0.0287	2.43478	NFE2	nuclear factor, erythroid 2	Upregulated
221	209875_s_at	0.378	0.045692	3.17657	-3.79385	2.43394	SPP1	secreted phosphoprotein 1	Upregulated
222	210838_s_at	0.223	0.0008198	12.3227	0.33667	2.43161	ACVRL1	activin A receptor like type 1	Upregulated
223	211099_s_at	0.327	0.0250325	3.97708	-3.09358	2.42968	CNGB1	cyclic nucleotide gated channel beta 1	Upregulated
224	208457_at	0.246	0.001389	10.4225	-0.0847	2.42456	GABRD	gamma-aminobutyric acid type A receptor delta subunit	Upregulated
225	218148_at	0.303	0.0105383	5.37773	-2.10829	2.42224	CENPT	centromere protein T	Upregulated
226	209655_s_at	0.234	0.000947	11.7721	0.22666	2.42038	TMEM47	transmembrane protein 47	Upregulated
227	209365_s_at	0.342	0.0298471	3.73023	-3.29774	2.4129	ECM1	extracellular matrix protein 1	Upregulated
228	201141_at	0.286	0.0045509	7.10928	-1.20598	2.41131	GPNMB	glycoprotein nmb	Upregulated
229	220502_s_at	0.305	0.0134528	4.94785	-2.38214	2.40758	SLC13A1	solute carrier family 13 member 1	Upregulated
230	215444_s_at	0.378	0.0458332	3.17276	-3.79745	2.40303	TRIM31	tripartite motif containing 31	Upregulated
231	215967_s_at	0.355	0.0353806	3.50199	-3.4957	2.39282	LY9	lymphocyte antigen 9	Upregulated
232	210298_x_at	0.223	0.000488	14.5158	0.69812	2.39207	FHL1	four and a half LIM domains 1	Upregulated
233	AFFX-HSAC07/X00351_5_at	0.223	0.0007647	12.5968	0.38824	2.38157	ACTB	actin beta	Upregulated
234	215644_at	0.286	0.0047458	7.01231	-1.24929	2.36941	ZNF518A	zinc finger protein 518A	Upregulated
235	204642_at	0.362	0.0395631	3.3573	-3.62593	2.36543	S1PR1	sphingosine-1-phosphate receptor 1	Upregulated
236	203472_s_at	0.353	0.0348527	3.52177	-3.47818	2.365	SLCO2B1	solute carrier organic anion transporter family member 2B1	Upregulated
237	207567_at	0.382	0.0497986	3.07153	-3.89416	2.36485	SLC13A2	solute carrier family 13 member 2	Upregulated
238	215217_at	0.378	0.0464056	3.1575	-3.81192	2.36373	IGKC	immunoglobulin kappa constant	Upregulated
239	209243_s_at	0.302	0.0093367	5.60218	-1.97414	2.35569	PEG3	paternally expressed 3	Upregulated
240	212187_x_at	0.286	0.0039506	7.44522	-1.06157	2.34988	PTGDS	prostaglandin D2 synthase	Upregulated
241	210833_at	0.303	0.0131778	4.98308	-2.35882	2.34504	PTGER3	prostaglandin E receptor 3	Upregulated
242	216994_s_at	0.316	0.0193815	4.35727	-2.79836	2.34205	RUNX2	runt related transcription factor 2	Upregulated
243	208130_s_at	0.337	0.0277438	3.8314	-3.21284	2.33398	TBXAS1	thromboxane A synthase 1	Upregulated
244	216395_at	0.381	0.0472339	3.13581	-3.83254	2.32887	FBXL18	F-box and leucine rich repeat protein 18	Upregulated
245	201490_s_at	0.246	0.0013488	10.5207	-0.05982	2.3223	PPIF	peptidylprolyl isomerase F	Upregulated
246	217076_s_at	0.291	0.006761	6.24023	-1.62263	2.3171	LOC401021///HOXD4///HOXD3	uncharacterized LOC401021///homeobox D4///homeobox D3	Upregulated
247	214840_at	0.316	0.0183844	4.43908	-2.73773	2.31436	TOM1L2	target of myb1 like 2 membrane trafficking protein	Upregulated
248	206473_at	0.307	0.0141346	4.86435	-2.43806	2.31097	MBTPS2	membrane bound transcription factor peptidase, site 2	Upregulated
249	207457_s_at	0.318	0.0200938	4.30205	-2.83985	2.30262	LY6G6F///LY6G6D	lymphocyte antigen 6 complex, locus G6F///lymphocyte antigen 6 complex, locus G6D	Upregulated
250	208584_at	0.32	0.0221885	4.15305	-2.95413	2.2999	SNCG	synuclein gamma	Upregulated
251	211080_s_at	0.36	0.0378886	3.41282	-3.57551	2.29786	NEK2	NIMA related kinase 2	Upregulated
252	205943_at	0.32	0.0221808	4.15356	-2.95373	2.29274	TDO2	tryptophan 2,3-dioxygenase	Upregulated
253	217377_x_at	0.359	0.0375758	3.42354	-3.56585	2.28958	NTRK3	neurotrophic receptor tyrosine kinase 3	Upregulated
254	207832_at	0.321	0.0226928	4.11982	-2.98008	2.28793	BAIAP2	BAI1 associated protein 2	Upregulated
255	217098_s_at	0.372	0.0430905	3.24936	-3.72551	2.28688	ZSCAN12	zinc finger and SCAN domain containing 12	Upregulated
256	207637_at	0.286	0.0036151	7.66336	-0.97227	2.28479	WSCD2	WSC domain containing 2	Upregulated
257	211799_x_at	0.268	0.0024523	8.68809	-0.59474	2.28085	HLA-C	major histocompatibility complex, class I, C	Upregulated
258	205158_at	0.326	0.0239832	4.03891	-3.04402	2.28014	RNASE4	ribonuclease A family member 4	Upregulated
259	204570_at	0.302	0.0098105	5.50946	-2.02885	2.2789	COX7A1	cytochrome c oxidase subunit 7A1	Upregulated
260	205487_s_at	0.302	0.0088816	5.69711	-1.91911	2.27773	VGLL1	vestigial like family member 1	Upregulated
261	220497_at	0.307	0.0141701	4.86015	-2.4409	2.27556	ZNF214	zinc finger protein 214	Upregulated
262	207547_s_at	0.289	0.0059488	6.51023	-1.48604	2.27222	FAM107A	family with sequence similarity 107 member A	Upregulated
263	220911_s_at	0.36	0.0388596	3.38026	-3.60501	2.26606	NYNRIN	NYN domain and retroviral integrase containing	Upregulated
264	217004_s_at	0.294	0.007794	5.95182	-1.77629	2.2639	MCF2	MCF.2 cell line derived transforming sequence	Upregulated
265	215099_s_at	0.265	0.0020788	9.16198	-0.44091	2.25795	RXRB	retinoid X receptor beta	Upregulated
266	206244_at	0.374	0.0437497	3.23041	-3.74321	2.25466	CR1	complement component 3b/4b receptor 1 (Knops blood group)	Upregulated
267	211804_s_at	0.234	0.0009237	11.8657	0.24599	2.25363	CDK2	cyclin dependent kinase 2	Upregulated
268	207321_s_at	0.303	0.011031	5.29501	-2.15922	2.24105	ABCB9	ATP binding cassette subfamily B member 9	Upregulated
269	214908_s_at	0.302	0.0096859	5.53329	-2.0147	2.23693	TRRAP	transformation/transcription domain associated protein	Upregulated
270	217552_x_at	0.318	0.0201613	4.29694	-2.84371	2.23287	CR1	complement component 3b/4b receptor 1 (Knops blood group)	Upregulated
271	214619_at	0.291	0.0070491	6.15435	-1.66752	2.23191	CRHR1	corticotropin releasing hormone receptor 1	Upregulated
272	210622_x_at	0.286	0.0044069	7.18442	-1.17293	2.23181	CDK10	cyclin dependent kinase 10	Upregulated
273	207075_at	0.265	0.0021556	9.05584	-0.47433	2.22784	NLRP3	NLR family pyrin domain containing 3	Upregulated
274	221278_at	0.286	0.0030695	8.08087	-0.81047	2.22716	HOXB8	homeobox B8	Upregulated
275	211559_s_at	0.223	0.0006006	13.5959	0.55992	2.22569	CCNG2	cyclin G2	Upregulated
276	204337_at	0.372	0.0431857	3.24661	-3.72808	2.22239	RGS4	regulator of G-protein signaling 4	Upregulated
277	206952_at	0.302	0.0096588	5.53852	-2.0116	2.2217	G6PC	glucose-6-phosphatase catalytic subunit	Upregulated
278	214952_at	0.303	0.0101397	5.44838	-2.06544	2.21727	NCAM1	neural cell adhesion molecule 1	Upregulated
279	215849_x_at	0.303	0.0117318	5.18519	-2.22811	2.21029	CFAP70	cilia and flagella associated protein 70	Upregulated
280	217263_x_at	0.289	0.0060872	6.46096	-1.51046	2.20494	LOC101928269///LOC100506403///RUNX1	uncharacterized LOC101928269///uncharacterized LOC100506403///runt related transcription factor 1	Upregulated
281	219407_s_at	0.288	0.004823	6.97533	-1.266	2.20469	LAMC3	laminin subunit gamma 3	Upregulated
282	217642_at	0.353	0.0347017	3.5275	-3.47312	2.20166	RNF40	ring finger protein 40	Upregulated
283	216460_at	0.303	0.0109602	5.3066	-2.15203	2.19933	LOC101927181	uncharacterized LOC101927181	Upregulated
284	201159_s_at	0.246	0.0012881	10.676	-0.02124	2.19816	NMT1	N-myristoyltransferase 1	Upregulated
285	207188_at	0.267	0.0023211	8.8431	-0.5431	2.19656	TEN1-CDK3///CDK3	TEN1-CDK3 readthrough (NMD candidate)///cyclin dependent kinase 3	Upregulated
286	210640_s_at	0.23	0.0008795	12.0515	0.2836	2.19045	GPER1	G protein-coupled estrogen receptor 1	Upregulated
287	213975_s_at	0.307	0.0147183	4.79685	-2.48395	2.18043	LYZ	lysozyme	Upregulated
288	212935_at	0.286	0.0041146	7.34719	-1.10283	2.17514	MCF2L	MCF.2 cell line derived transforming sequence like	Upregulated
289	206991_s_at	0.343	0.0306948	3.69196	-3.3303	2.17184	CCR5	C-C motif chemokine receptor 5 (gene/pseudogene)	Upregulated
290	221416_at	0.303	0.0122773	5.10537	-2.27911	2.17068	PLA2G2F	phospholipase A2 group IIF	Upregulated
291	210736_x_at	0.291	0.0066577	6.27216	-1.60612	2.17048	DTNA	dystrobrevin alpha	Upregulated
292	207276_at	0.31	0.01581	4.67936	-2.5653	2.16859	CDR1	cerebellar degeneration related protein 1	Upregulated
293	396_f_at	0.353	0.0348417	3.52219	-3.47782	2.15923	EPOR	erythropoietin receptor	Upregulated
294	214990_at	0.303	0.0110348	5.29439	-2.1596	2.15841	PIGO	phosphatidylinositol glycan anchor biosynthesis class O	Upregulated
295	220163_s_at	0.36	0.0387868	3.38267	-3.60282	2.15727	HR	hair growth associated	Upregulated
296	220259_at	0.331	0.0263568	3.90356	-3.15333	2.14716	PLEKHH3	pleckstrin homology, MyTH4 and FERM domain containing H3	Upregulated
297	202283_at	0.296	0.0079769	5.90588	-1.80154	2.14343	SERPINF1	serpin family F member 1	Upregulated
298	216149_at	0.32	0.0223156	4.14458	-2.96073	2.13702	LRRC37BP1	leucine rich repeat containing 37B pseudogene 1	Upregulated
299	207462_at	0.38	0.046934	3.14361	-3.82511	2.13446	GLRA2	glycine receptor alpha 2	Upregulated
300	216590_at	0.292	0.0075086	6.02634	-1.73579	2.12861	GNAT3	G protein subunit alpha transducin 3	Upregulated
301	204205_at	0.381	0.0487699	3.09681	-3.86984	2.12672	APOBEC3G	apolipoprotein B mRNA editing enzyme catalytic subunit 3G	Upregulated
302	211694_at	0.316	0.0181048	4.46304	-2.72017	2.1267	TSSK1B	testis specific serine kinase 1B	Upregulated
303	213985_s_at	0.254	0.0016121	9.93885	-0.21301	2.12503	TMEM259	transmembrane protein 259	Upregulated
304	221310_at	0.307	0.0150587	4.75906	-2.50991	2.12233	FGF14	fibroblast growth factor 14	Upregulated
305	209834_at	0.291	0.0070528	6.15327	-1.66809	2.12157	CHST3	carbohydrate sulfotransferase 3	Upregulated
306	206597_at	0.321	0.022735	4.11709	-2.98223	2.11807	NRL	neural retina leucine zipper	Upregulated
307	205924_at	0.305	0.0136977	4.91726	-2.40252	2.11401	RAB3B	RAB3B, member RAS oncogene family	Upregulated
308	219455_at	0.372	0.0431605	3.24733	-3.7274	2.11278	CFAP69	cilia and flagella associated protein 69	Upregulated
309	216492_at	0.265	0.0021656	9.04247	-0.47858	2.11079	KIR3DX1	killer cell immunoglobulin like receptor, three Ig domains X1	Upregulated
310	217177_s_at	0.286	0.0045702	7.09942	-1.21035	2.10883	PTPRB	protein tyrosine phosphatase, receptor type B	Upregulated
311	206954_at	0.246	0.0013657	10.479	-0.07034	2.10731	WT1-AS	WT1 antisense RNA	Upregulated
312	205949_at	0.264	0.0018306	9.54297	-0.32559	2.10654	CA1	carbonic anhydrase 1	Upregulated
313	207570_at	0.327	0.0250636	3.9753	-3.09502	2.10389	SHOX	short stature homeobox	Upregulated
314	207827_x_at	0.286	0.0047366	7.01677	-1.24728	2.09893	SNCA	synuclein alpha	Upregulated
315	211419_s_at	0.345	0.0310458	3.6765	-3.34353	2.09458	CHN2	chimerin 2	Upregulated
316	213181_s_at	0.355	0.0359695	3.48036	-3.51493	2.09385	MOCS1	molybdenum cofactor synthesis 1	Upregulated
317	220069_at	0.318	0.0204554	4.27495	-2.86038	2.09328	TUBA8	tubulin alpha 8	Upregulated
318	212822_at	0.303	0.011709	5.18863	-2.22593	2.08423	HEG1	heart development protein with EGF like domains 1	Upregulated
319	204911_s_at	0.248	0.0014138	10.364	-0.09972	2.08067	TRIM3	tripartite motif containing 3	Upregulated
320	211282_x_at	0.321	0.0224705	4.13435	-2.96871	2.07349	TNFRSF25	TNF receptor superfamily member 25	Upregulated
321	220814_at	0.315	0.0178618	4.48425	-2.70469	2.06768	SLC30A6	solute carrier family 30 member 6	Upregulated
322	206260_at	0.316	0.019574	4.3421	-2.80972	2.06431	TGM4	transglutaminase 4	Upregulated
323	217411_s_at	0.306	0.0139045	4.89195	-2.41948	2.06119	RREB1	ras responsive element binding protein 1	Upregulated
324	215913_s_at	0.264	0.0018573	9.49889	-0.33857	2.05188	GULP1	GULP, engulfment adaptor PTB domain containing 1	Upregulated
325	204677_at	0.32	0.0220091	4.1651	-2.94476	2.05156	CDH5	cadherin 5	Upregulated
326	222092_at	0.305	0.0135278	4.9384	-2.38842	2.04946	PTPN21	protein tyrosine phosphatase, non-receptor type 21	Upregulated
327	216076_at	0.316	0.0186529	4.4165	-2.75436	2.033	L3MBTL1	l(3)mbt-like 1 (Drosophila)	Upregulated
328	217583_at	0.364	0.0403206	3.33314	-3.64804	2.03299	LOC101929036///PAH	uncharacterized LOC101929036///phenylalanine hydroxylase	Upregulated
329	206880_at	0.337	0.0277644	3.83036	-3.2137	2.03297	P2RX6	purinergic receptor P2X 6	Upregulated
330	219780_at	0.381	0.0474518	3.13018	-3.8379	2.03095	ZNF771	zinc finger protein 771	Upregulated
331	213108_at	0.305	0.0135714	4.93294	-2.39205	2.00835	CAMK2A	calcium/calmodulin dependent protein kinase II alpha	Upregulated
332	212283_at	0.359	0.0375902	3.42304	-3.56629	2.00503	AGRN	agrin	Upregulated
333	215890_at	0.342	0.0294866	3.74692	-3.28361	2.00348	GM2A	GM2 ganglioside activator	Upregulated
334	219702_at	0.246	0.0012937	10.6614	-0.02482	2.0001	PLAC1	placenta specific 1	Upregulated
335	214354_x_at	0.379	0.0467168	3.14929	-3.81971	1.99232	SFTPB	surfactant protein B	Upregulated
336	209305_s_at	0.286	0.0032417	7.93927	-0.86404	1.99056	GADD45B	growth arrest and DNA damage inducible beta	Upregulated
337	201522_x_at	0.344	0.0308241	3.68624	-3.33519	1.98883	SNURF///SNRPN	SNRPN upstream reading frame///small nuclear ribonucleoprotein polypeptide N	Upregulated
338	222291_at	0.291	0.0064042	6.35337	-1.56456	1.97945	FAM149A	family with sequence similarity 149 member A	Upregulated
339	220151_at	0.368	0.0413352	3.30164	-3.67701	1.97397	C19orf73	chromosome 19 open reading frame 73	Upregulated
340	213958_at	0.333	0.0270461	3.86711	-3.18328	1.97226	CD6	CD6 molecule	Upregulated
341	208562_s_at	0.355	0.0357716	3.48758	-3.5085	1.9702	ABCC9	ATP binding cassette subfamily C member 9	Upregulated
342	215770_at	0.265	0.0021666	9.04113	-0.47901	1.9645	OR7E2P	olfactory receptor family 7 subfamily E member 2 pseudogene	Upregulated
343	214544_s_at	0.265	0.0021419	9.07444	-0.46843	1.96018	SNAP23	synaptosome associated protein 23	Upregulated
344	205848_at	0.289	0.0052646	6.77763	-1.35728	1.95704	GAS2	growth arrest specific 2	Upregulated
345	203835_at	0.343	0.0306351	3.69461	-3.32804	1.95356	LRRC32	leucine rich repeat containing 32	Upregulated
346	217432_s_at	0.307	0.0141134	4.86687	-2.43636	1.94911	IDS	iduronate 2-sulfatase	Upregulated
347	214485_at	0.381	0.0486409	3.10003	-3.86675	1.93899	ODF1	outer dense fiber of sperm tails 1	Upregulated
348	217475_s_at	0.311	0.0160234	4.65759	-2.58058	1.9388	LIMK2	LIM domain kinase 2	Upregulated
349	222100_at	0.368	0.0415665	3.2946	-3.68352	1.9366	CYP2E1	cytochrome P450 family 2 subfamily E member 1	Upregulated
350	207658_s_at	0.36	0.0383853	3.39604	-3.59069	1.93525	FOXG1	forkhead box G1	Upregulated
351	207348_s_at	0.246	0.0012505	10.7771	0.0034	1.93141	LIG3	DNA ligase 3	Upregulated
352	215266_at	0.381	0.0475664	3.12724	-3.84071	1.93122	DNAH3	dynein axonemal heavy chain 3	Upregulated
353	219674_s_at	0.361	0.0391416	3.371	-3.61344	1.92605	HDLBP	high density lipoprotein binding protein	Upregulated
354	201295_s_at	0.303	0.010736	5.34395	-2.12899	1.91409	WSB1	WD repeat and SOCS box containing 1	Upregulated
355	214517_at	0.289	0.0057045	6.60093	-1.44166	1.91199	KRTAP5-9	keratin associated protein 5-9	Upregulated
356	220477_s_at	0.267	0.002207	8.98754	-0.49615	1.91104	TMEM230	transmembrane protein 230	Upregulated
357	216641_s_at	0.368	0.0420651	3.27957	-3.69742	1.90488	LAD1	ladinin 1	Upregulated
358	211127_x_at	0.352	0.0342143	3.5462	-3.45665	1.90163	EDA	ectodysplasin A	Upregulated
359	207998_s_at	0.286	0.0041282	7.33927	-1.10619	1.89791	CACNA1D	calcium voltage-gated channel subunit alpha1 D	Upregulated
360	206908_s_at	0.286	0.0033728	7.83793	-0.9032	1.89494	CLDN11	claudin 11	Upregulated
361	211646_at	0.363	0.0398483	3.34814	-3.6343	1.89414	LOC102725526///IGHM///IGHG3///IGHG2///IGHG1///IGHA1///IGH	uncharacterized LOC102725526///immunoglobulin heavy constant mu///immunoglobulin heavy constant gamma 3 (G3m marker)///immunoglobulin heavy constant gamma 2 (G2m marker)///immunoglobulin heavy constant gamma 1 (G1m marker)///immunoglobulin heavy constant alpha 1///immunoglobulin heavy locus	Upregulated
362	214467_at	0.286	0.0035878	7.68223	-0.9647	1.89293	GPR65	G protein-coupled receptor 65	Upregulated
363	220430_at	0.303	0.0104652	5.39043	-2.10054	1.88989	FAM110D	family with sequence similarity 110 member D	Upregulated
364	220136_s_at	0.342	0.0293513	3.75325	-3.27826	1.88879	CRYBA2	crystallin beta A2	Upregulated
365	215300_s_at	0.286	0.003235	7.94464	-0.86199	1.88736	FMO5	flavin containing monooxygenase 5	Upregulated
366	205846_at	0.302	0.008844	5.70523	-1.91445	1.88303	PTPRB	protein tyrosine phosphatase, receptor type B	Upregulated
367	209131_s_at	0.303	0.012457	5.08007	-2.29544	1.88066	SNAP23	synaptosome associated protein 23	Upregulated
368	200973_s_at	0.245	0.0011412	11.0954	0.0785	1.87435	TSPAN3	tetraspanin 3	Upregulated
369	221427_s_at	0.286	0.0041064	7.352	-1.10079	1.87255	CCNL2	cyclin L2	Upregulated
370	215236_s_at	0.303	0.0101202	5.45192	-2.06331	1.87218	PICALM	phosphatidylinositol binding clathrin assembly protein	Upregulated
371	213385_at	0.289	0.0057168	6.59624	-1.44394	1.86772	CHN2	chimerin 2	Upregulated
372	207445_s_at	0.274	0.0026428	8.48113	-0.66581	1.86722	CCR9	C-C motif chemokine receptor 9	Upregulated
373	209683_at	0.378	0.046045	3.16709	-3.80282	1.86512	FAM49A	family with sequence similarity 49 member A	Upregulated
374	216313_at	0.303	0.0114137	5.23397	-2.19733	1.86345	PCDHB17P	protocadherin beta 17 pseudogene	Upregulated
375	220142_at	0.249	0.0014288	10.3291	-0.10873	1.86248	HAPLN2	hyaluronan and proteoglycan link protein 2	Upregulated
376	211867_s_at	0.303	0.0121195	5.12798	-2.26458	1.8609	PCDHA10	protocadherin alpha 10	Upregulated
377	204197_s_at	0.333	0.0270072	3.86914	-3.18161	1.85515	RUNX3	runt related transcription factor 3	Upregulated
378	219668_at	0.316	0.0189508	4.39194	-2.77255	1.85432	GDAP1L1	ganglioside induced differentiation associated protein 1 like 1	Upregulated
379	217335_at	0.346	0.0316475	3.65051	-3.36586	1.85172	LOC55338	uncharacterized LOC55338	Upregulated
380	213232_at	0.286	0.004562	7.10357	-1.20851	1.84679	FAM234B	family with sequence similarity 234 member B	Upregulated
381	221011_s_at	0.342	0.0292872	3.75626	-3.27572	1.84483	LBH	limb bud and heart development	Upregulated
382	219181_at	0.335	0.0274058	3.84856	-3.19861	1.83972	LIPG	lipase G, endothelial type	Upregulated
383	203271_s_at	0.375	0.0440952	3.22062	-3.75238	1.838	UNC119	unc-119 lipid binding chaperone	Upregulated
384	41577_at	0.286	0.0043419	7.21939	-1.1577	1.83779	PPP1R16B	protein phosphatase 1 regulatory subunit 16B	Upregulated
385	210804_x_at	0.369	0.0422785	3.27321	-3.70332	1.8314	SLC8A1	solute carrier family 8 member A1	Upregulated
386	204427_s_at	0.282	0.0029024	8.22844	-0.75599	1.8307	TMED2	transmembrane p24 trafficking protein 2	Upregulated
387	205577_at	0.316	0.0194756	4.34983	-2.80392	1.8178	PYGM	phosphorylase, glycogen, muscle	Upregulated
388	217466_x_at	0.376	0.0449223	3.19756	-3.77404	1.81677	SNORA64///RPS2	small nucleolar RNA, H/ACA box 64///ribosomal protein S2	Upregulated
389	219836_at	0.306	0.0138277	4.90129	-2.41321	1.81303	ZBED2	zinc finger BED-type containing 2	Upregulated
390	206950_at	0.321	0.0224364	4.1366	-2.96696	1.80722	SCN9A	sodium voltage-gated channel alpha subunit 9	Upregulated
391	205462_s_at	0.261	0.0017054	9.76183	-0.26247	1.80455	HPCAL1	hippocalcin like 1	Upregulated
392	204018_x_at	0.376	0.0452062	3.18977	-3.78139	1.80297	HBA2///HBA1	hemoglobin subunit alpha 2///hemoglobin subunit alpha 1	Upregulated
393	221989_at	0.252	0.0015684	10.0265	-0.18902	1.79622	SNORA70///RPL10	small nucleolar RNA, H/ACA box 70///ribosomal protein L10	Upregulated
394	217487_x_at	0.363	0.0397993	3.3497	-3.63286	1.79463	FOLH1B///FOLH1	folate hydrolase 1B///folate hydrolase (prostate-specific membrane antigen) 1	Upregulated
395	201792_at	0.313	0.0164366	4.6165	-2.60962	1.794	AEBP1	AE binding protein 1	Upregulated
396	210333_at	0.381	0.0472177	3.13623	-3.83214	1.79316	NR5A1	nuclear receptor subfamily 5 group A member 1	Upregulated
397	206896_s_at	0.324	0.0231776	4.08876	-3.0045	1.79108	GNG7	G protein subunit gamma 7	Upregulated
398	211429_s_at	0.264	0.0017683	9.64926	-0.29466	1.77931	SERPINA1	serpin family A member 1	Upregulated
399	206367_at	0.318	0.0210979	4.22828	-2.896	1.76697	REN	renin	Upregulated
400	204899_s_at	0.307	0.014925	4.77378	-2.49978	1.76307	SAP30	Sin3A associated protein 30	Upregulated
401	212009_s_at	0.271	0.0025486	8.58094	-0.63123	1.75997	STIP1	stress induced phosphoprotein 1	Upregulated
402	210818_s_at	0.381	0.0486263	3.10039	-3.8664	1.75796	GRIK1-AS2///BACH1	GRIK1 antisense RNA 2///BTB domain and CNC homolog 1	Upregulated
403	205045_at	0.326	0.0239004	4.04394	-3.04001	1.7522	AKAP10	A-kinase anchoring protein 10	Upregulated
404	217010_s_at	0.36	0.0384716	3.39315	-3.59331	1.74208	CDC25C	cell division cycle 25C	Upregulated
405	208571_at	0.297	0.0081073	5.87395	-1.81923	1.73944	ANP32D	acidic nuclear phosphoprotein 32 family member D	Upregulated
406	205839_s_at	0.286	0.0033954	7.82093	-0.90983	1.73674	TSPOAP1	TSPO associated protein 1	Upregulated
407	203161_s_at	0.381	0.0477276	3.1231	-3.84466	1.7193	RNF8	ring finger protein 8	Upregulated
408	204596_s_at	0.286	0.0031977	7.97453	-0.85058	1.70593	STC1	stanniocalcin 1	Upregulated
409	215990_s_at	0.359	0.0376173	3.42211	-3.56713	1.70213	BCL6	B-cell CLL/lymphoma 6	Upregulated
410	221194_s_at	0.246	0.0013891	10.4224	-0.08474	1.69978	TBC1D3P1-DHX40P1///RNFT1	TBC1D3P1-DHX40P1 readthrough, transcribed pseudogene///ring finger protein, transmembrane 1	Upregulated
411	213470_s_at	0.271	0.0025179	8.61457	-0.61971	1.69883	HNRNPH1	heterogeneous nuclear ribonucleoprotein H1 (H)	Upregulated
412	207846_at	0.286	0.0035284	7.72401	-0.94803	1.69635	POU1F1	POU class 1 homeobox 1	Upregulated
413	215234_at	0.339	0.0282779	3.80481	-3.23498	1.69591	DYRK1A	dual specificity tyrosine phosphorylation regulated kinase 1A	Upregulated
414	214973_x_at	0.268	0.0024169	8.72887	-0.58102	1.69508	IGHD	immunoglobulin heavy constant delta	Upregulated
415	221888_at	0.289	0.0055227	6.67175	-1.40752	1.69156	CC2D1A	coiled-coil and C2 domain containing 1A	Upregulated
416	206163_at	0.307	0.0146724	4.80204	-2.4804	1.67321	MIR548F5///MAB21L1	microRNA 548f-5///mab-21 like 1	Upregulated
417	211891_s_at	0.303	0.0126762	5.04984	-2.31507	1.67093	LOC101930241///ARHGEF4	rho guanine nucleotide exchange factor 4-like///Rho guanine nucleotide exchange factor 4	Upregulated
418	217289_s_at	0.364	0.0402951	3.33394	-3.6473	1.66585	SLC37A4	solute carrier family 37 member 4	Upregulated
419	208454_s_at	0.286	0.0042096	7.29267	-1.12609	1.66231	CPQ	carboxypeptidase Q	Upregulated
420	206355_at	0.286	0.0036802	7.619	-0.99015	1.65931	GNAL	G protein subunit alpha L	Upregulated
421	200982_s_at	0.313	0.0169706	4.56528	-2.64613	1.65877	ANXA6	annexin A6	Upregulated
422	221292_at	0.307	0.0147351	4.79496	-2.48524	1.65388	PTCH2	patched 2	Upregulated
423	206509_at	0.303	0.0110391	5.29369	-2.16004	1.6501	PIP	prolactin induced protein	Upregulated
424	203811_s_at	0.252	0.0015634	10.0366	-0.18628	1.64447	DNAJB4	DnaJ heat shock protein family (Hsp40) member B4	Upregulated
425	219367_s_at	0.326	0.0240115	4.0372	-3.04538	1.64377	NRP2	neuropilin 2	Upregulated
426	204582_s_at	0.341	0.0289581	3.77186	-3.26259	1.64003	KLK3	kallikrein related peptidase 3	Upregulated
427	206867_at	0.313	0.0166387	4.59687	-2.62357	1.63465	GCKR	glucokinase (hexokinase 4) regulator	Upregulated
428	202879_s_at	0.289	0.0052767	6.77251	-1.35968	1.62821	CYTH1	cytohesin 1	Upregulated
429	201188_s_at	0.294	0.0077644	5.95937	-1.77216	1.62423	ITPR3	inositol 1,4,5-trisphosphate receptor type 3	Upregulated
430	214014_at	0.303	0.0100333	5.46783	-2.05374	1.62266	CDC42EP2	CDC42 effector protein 2	Upregulated
431	204442_x_at	0.348	0.0328296	3.6012	-3.40854	1.6214	LTBP4	latent transforming growth factor beta binding protein 4	Upregulated
432	214610_at	0.291	0.0066258	6.28219	-1.60095	1.61614	CYP11B1	cytochrome P450 family 11 subfamily B member 1	Upregulated
433	203423_at	0.381	0.0484779	3.1041	-3.86284	1.61284	RBP1	retinol binding protein 1	Upregulated
434	202285_s_at	0.327	0.0250057	3.97861	-3.09235	1.609	TACSTD2	tumor-associated calcium signal transducer 2	Upregulated
435	205614_x_at	0.316	0.0190844	4.38108	-2.78061	1.59829	MST1	macrophage stimulating 1	Upregulated
436	206591_at	0.303	0.0110117	5.29817	-2.15726	1.59487	RAG1	recombination activating gene 1	Upregulated
437	216455_at	0.286	0.0045544	7.10748	-1.20678	1.59329	LOC101927181	uncharacterized LOC101927181	Upregulated
438	215328_at	0.303	0.0124896	5.07553	-2.29838	1.58909	EFR3B	EFR3 homolog B	Upregulated
439	206255_at	0.364	0.0402634	3.33494	-3.64638	1.57813	BLK	BLK proto-oncogene, Src family tyrosine kinase	Upregulated
440	213562_s_at	0.289	0.0052865	6.7684	-1.36162	1.57258	SQLE	squalene epoxidase	Upregulated
441	215501_s_at	0.288	0.0048656	6.95525	-1.27513	1.5719	DUSP10	dual specificity phosphatase 10	Upregulated
442	217332_at	0.381	0.0479932	3.11634	-3.85113	1.5624	CTAGE11P	CTAGE family member 11, pseudogene	Upregulated
443	210139_s_at	0.285	0.0029576	8.17852	-0.77426	1.56037	PMP22	peripheral myelin protein 22	Upregulated
444	200643_at	0.286	0.0041701	7.31512	-1.11648	1.55935	HDLBP	high density lipoprotein binding protein	Upregulated
445	214776_x_at	0.36	0.0383696	3.39657	-3.59022	1.55779	XYLB	xylulokinase	Upregulated
446	216536_at	0.375	0.044029	3.22249	-3.75062	1.55518	OR7E19P	olfactory receptor family 7 subfamily E member 19 pseudogene	Upregulated
447	207895_at	0.331	0.0262218	3.91084	-3.14738	1.55489	NAALADL1	N-acetylated alpha-linked acidic dipeptidase-like 1	Upregulated
448	220405_at	0.33	0.0260127	3.9222	-3.1381	1.55458	SNTG1	syntrophin gamma 1	Upregulated
449	213490_s_at	0.286	0.0042143	7.29002	-1.12722	1.55428	MAP2K2	mitogen-activated protein kinase kinase 2	Upregulated
450	211919_s_at	0.275	0.0026703	8.45292	-0.67569	1.55393	CXCR4	C-X-C motif chemokine receptor 4	Upregulated
451	202101_s_at	0.286	0.0047587	7.00612	-1.25208	1.55384	RALB	RALB Ras like proto-oncogene B	Upregulated
452	204100_at	0.378	0.0457567	3.17482	-3.7955	1.55148	THRA	thyroid hormone receptor, alpha	Upregulated
453	214505_s_at	0.318	0.0205773	4.26595	-2.86722	1.55047	FHL1	four and a half LIM domains 1	Upregulated
454	217294_s_at	0.265	0.0020797	9.16061	-0.44134	1.54807	ENO1	enolase 1	Upregulated
455	216139_s_at	0.36	0.0387189	3.38492	-3.60078	1.54789	MAPK8IP3	mitogen-activated protein kinase 8 interacting protein 3	Upregulated
456	215937_at	0.286	0.004107	7.35164	-1.10094	1.54763	PTGDR	prostaglandin D2 receptor	Upregulated
457	215270_at	0.323	0.0230472	4.09703	-2.99799	1.54672	LFNG	LFNG O-fucosylpeptide 3-beta-N-acetylglucosaminyltransferase	Upregulated
458	211536_x_at	0.265	0.0020514	9.20102	-0.42876	1.5453	MAP3K7	mitogen-activated protein kinase kinase kinase 7	Upregulated
459	220861_at	0.307	0.0152143	4.74214	-2.5216	1.54438	USP22	ubiquitin specific peptidase 22	Upregulated
460	214630_at	0.313	0.016528	4.60758	-2.61595	1.53789	CYP11B2	cytochrome P450 family 11 subfamily B member 2	Upregulated
461	207077_at	0.344	0.0308613	3.6846	-3.33659	1.53745	CELA2B	chymotrypsin like elastase family member 2B	Upregulated
462	215771_x_at	0.286	0.0034361	7.79075	-0.92166	1.53295	RET	ret proto-oncogene	Upregulated
463	201120_s_at	0.286	0.0035286	7.7239	-0.94808	1.53047	PGRMC1	progesterone receptor membrane component 1	Upregulated
464	218727_at	0.302	0.0087042	5.73583	-1.89695	1.52693	SLC38A7	solute carrier family 38 member 7	Upregulated
465	211558_s_at	0.286	0.0044165	7.17928	-1.17518	1.52524	DHPS	deoxyhypusine synthase	Upregulated
466	217793_at	0.286	0.0037016	7.60465	-0.99597	1.52494	RAB11B	RAB11B, member RAS oncogene family	Upregulated
467	215129_at	0.302	0.0089385	5.6849	-1.92613	1.52493	PIK3C2G	phosphatidylinositol-4-phosphate 3-kinase catalytic subunit type 2 gamma	Upregulated
468	201104_x_at	0.286	0.0036806	7.61876	-0.99025	1.52456	NBPF25P///NBPF26///NBPF19///NBPF20///NBPF10///NBPF8///NBPF9///NBPF15///NBPF11///NBPF14	neuroblastoma breakpoint family member 25, pseudogene///neuroblastoma breakpoint family member 26///neuroblastoma breakpoint family member 19///neuroblastoma breakpoint family member 20///neuroblastoma breakpoint family member 10///neuroblastoma breakpoint family member 8///neuroblastoma breakpoint family member 9///neuroblastoma breakpoint family member 15///neuroblastoma breakpoint family membe…	Upregulated
469	203032_s_at	0.303	0.0113861	5.23828	-2.19462	1.52356	FH	fumarate hydratase	Upregulated
470	201476_s_at	0.345	0.0309287	3.68163	-3.33913	1.52267	RRM1	ribonucleotide reductase catalytic subunit M1	Upregulated
471	213960_at	0.297	0.0083787	5.80958	-1.8552	1.5179	NTRK3	neurotrophic receptor tyrosine kinase 3	Upregulated
472	204192_at	0.267	0.0022894	8.88232	-0.53024	1.51397	CD37	CD37 molecule	Upregulated
473	202471_s_at	0.286	0.0032078	7.96639	-0.85368	1.51374	IDH3G	isocitrate dehydrogenase 3 (NAD(+)) gamma	Upregulated
474	214601_at	0.286	0.0030526	8.09532	-0.80507	1.51371	TPH1	tryptophan hydroxylase 1	Upregulated
475	216733_s_at	0.326	0.0242337	4.02384	-3.05604	1.51365	GATM	glycine amidinotransferase	Upregulated
476	203813_s_at	0.379	0.0465107	3.15472	-3.81455	1.50472	SLIT3	slit guidance ligand 3	Upregulated
477	216453_at	0.346	0.0317285	3.64705	-3.36883	1.50351	ZNF287	zinc finger protein 287	Upregulated
478	216966_at	0.349	0.0329954	3.59446	-3.41441	1.49819	ITGA2B	integrin subunit alpha 2b	Upregulated
479	209878_s_at	0.286	0.0045568	7.10623	-1.20733	1.49532	RELA	RELA proto-oncogene, NF-kB subunit	Upregulated
480	217339_x_at	0.378	0.0464144	3.15726	-3.81214	1.49447	CTAG1A///CTAG1B	cancer/testis antigen 1A///cancer/testis antigen 1B	Upregulated
481	204447_at	0.352	0.0344706	3.53633	-3.46534	1.48966	LZTS3	leucine zipper tumor suppressor family member 3	Upregulated
482	211814_s_at	0.28	0.0027608	8.3625	-0.70767	1.48845	CCNE2	cyclin E2	Upregulated
483	221151_at	0.346	0.0321434	3.62954	-3.38395	1.48809	PRDM9	PR/SET domain 9	Upregulated
484	202226_s_at	0.286	0.0033462	7.8581	-0.89535	1.48759	CRK	CRK proto-oncogene, adaptor protein	Upregulated
485	210161_at	0.347	0.0326024	3.6105	-3.40046	1.48147	NFATC1	nuclear factor of activated T-cells 1	Upregulated
486	210106_at	0.289	0.0050968	6.85013	-1.32343	1.48141	BLOC1S1-RDH5///RDH5	BLOC1S1-RDH5 readthrough///retinol dehydrogenase 5	Upregulated
487	204374_s_at	0.286	0.0039445	7.449	-1.05999	1.48114	GALK1	galactokinase 1	Upregulated
488	212389_at	0.297	0.0084108	5.80215	-1.85938	1.47874	SBF1	SET binding factor 1	Upregulated
489	201946_s_at	0.265	0.0020968	9.1366	-0.44885	1.47521	CCT2	chaperonin containing TCP1 subunit 2	Upregulated
490	216252_x_at	0.349	0.0333666	3.57953	-3.42743	1.47474	FAS	Fas cell surface death receptor	Upregulated
491	216899_s_at	0.352	0.034181	3.54749	-3.45551	1.47447	SKAP2	src kinase associated phosphoprotein 2	Upregulated
492	209264_s_at	0.351	0.0335995	3.57027	-3.43553	1.47393	TSPAN4	tetraspanin 4	Upregulated
493	208750_s_at	0.289	0.0059704	6.50243	-1.4899	1.47284	MIR3620///ARF1	microRNA 3620///ADP ribosylation factor 1	Upregulated
494	205287_s_at	0.303	0.0131079	4.99219	-2.35281	1.47195	TFAP2C	transcription factor AP-2 gamma	Upregulated
495	210734_x_at	0.307	0.0150701	4.75781	-2.51077	1.46736	MAX	MYC associated factor X	Upregulated
496	218876_at	0.346	0.0315412	3.65505	-3.36194	1.46201	TPPP3	tubulin polymerization promoting protein family member 3	Upregulated
497	206637_at	0.361	0.0390983	3.37242	-3.61215	1.4609	P2RY14	purinergic receptor P2Y14	Upregulated
498	210581_x_at	0.289	0.0055518	6.66019	-1.41306	1.45609	PATZ1	POZ/BTB and AT hook containing zinc finger 1	Upregulated
499	214958_s_at	0.286	0.004559	7.10511	-1.20783	1.45422	TMC6	transmembrane channel like 6	Upregulated
500	210425_x_at	0.315	0.0174031	4.5253	-2.67491	1.45342	LOC101930583///GOLGA8B///GOLGA8A	uncharacterized LOC101930583///golgin A8 family member B///golgin A8 family member A	Upregulated
501	217373_x_at	0.331	0.0262219	3.91083	-3.14738	1.44983	MDM2	MDM2 proto-oncogene	Upregulated
502	203111_s_at	0.268	0.0024054	8.74226	-0.57654	1.44593	PTK2B	protein tyrosine kinase 2 beta	Upregulated
503	50314_i_at	0.302	0.0099316	5.4867	-2.04244	1.44551	C20orf27	chromosome 20 open reading frame 27	Upregulated
504	204189_at	0.341	0.0288322	3.77788	-3.25753	1.44406	RARG	retinoic acid receptor gamma	Upregulated
505	205499_at	0.286	0.0046949	7.03716	-1.23812	1.43062	SRPX2	sushi repeat containing protein, X-linked 2	Upregulated
506	217543_s_at	0.286	0.004723	7.0234	-1.2443	1.4289	MBTPS1	membrane bound transcription factor peptidase, site 1	Upregulated
507	208888_s_at	0.326	0.0242019	4.02574	-3.05452	1.42724	NCOR2	nuclear receptor corepressor 2	Upregulated
508	205587_at	0.291	0.006288	6.392	-1.54502	1.42634	FGFR1OP	FGFR1 oncogene partner	Upregulated
509	209203_s_at	0.307	0.0140366	4.87603	-2.43018	1.42529	BICD2	BICD cargo adaptor 2	Upregulated
510	201743_at	0.275	0.0026931	8.42977	-0.68383	1.42041	CD14	CD14 molecule	Upregulated
511	203942_s_at	0.303	0.0119165	5.15764	-2.24562	1.41615	MARK2	microtubule affinity regulating kinase 2	Upregulated
512	220152_at	0.326	0.024176	4.0273	-3.05328	1.41541	C10orf95	chromosome 10 open reading frame 95	Upregulated
513	216591_s_at	0.268	0.0024316	8.71186	-0.58674	1.41407	SDHC	succinate dehydrogenase complex subunit C	Upregulated
514	213330_s_at	0.286	0.0038207	7.52676	-1.02779	1.41139	STIP1	stress induced phosphoprotein 1	Upregulated
515	216164_at	0.36	0.0384531	3.39377	-3.59275	1.40949	LRRN2	leucine rich repeat neuronal 2	Upregulated
516	219657_s_at	0.313	0.0168942	4.57249	-2.64098	1.40906	KLF3	Kruppel like factor 3	Upregulated
517	211529_x_at	0.346	0.0314073	3.66081	-3.35699	1.40361	HLA-G	major histocompatibility complex, class I, G	Upregulated
518	202744_at	0.274	0.0026308	8.49357	-0.66146	1.40274	SLC20A2	solute carrier family 20 member 2	Upregulated
519	210514_x_at	0.303	0.0127223	5.04356	-2.31916	1.40055	HLA-G	major histocompatibility complex, class I, G	Upregulated
520	221019_s_at	0.289	0.0059727	6.50162	-1.49029	1.40039	COLEC12	collectin subfamily member 12	Upregulated
521	213987_s_at	0.286	0.0033754	7.83593	-0.90397	1.40014	CDK13	cyclin dependent kinase 13	Upregulated
522	206099_at	0.286	0.0046728	7.048	-1.23326	1.39949	PRKCH	protein kinase C eta	Upregulated
523	211413_s_at	0.348	0.0328556	3.60014	-3.40946	1.39581	PADI4	peptidyl arginine deiminase 4	Upregulated
524	37201_at	0.368	0.0415706	3.29447	-3.68363	1.38859	ITIH4	inter-alpha-trypsin inhibitor heavy chain family member 4	Upregulated
525	207001_x_at	0.303	0.0126389	5.05493	-2.31175	1.38805	TSC22D3	TSC22 domain family member 3	Upregulated
526	211899_s_at	0.33	0.025788	3.93455	-3.12804	1.38582	TRAF4	TNF receptor associated factor 4	Upregulated
527	211077_s_at	0.343	0.0306048	3.69596	-3.32689	1.38555	TLK1	tousled like kinase 1	Upregulated
528	209896_s_at	0.289	0.0058748	6.53718	-1.47278	1.38544	PTPN11	protein tyrosine phosphatase, non-receptor type 11	Upregulated
529	208767_s_at	0.286	0.0031108	8.04601	-0.82354	1.3787	LAPTM4B	lysosomal protein transmembrane 4 beta	Upregulated
530	217140_s_at	0.291	0.0068161	6.22343	-1.63135	1.37868	VDAC1	voltage dependent anion channel 1	Upregulated
531	207740_s_at	0.302	0.0099046	5.49173	-2.03943	1.37714	NUP62	nucleoporin 62	Upregulated
532	219993_at	0.322	0.0228675	4.10853	-2.98894	1.37533	SOX17	SRY-box 17	Upregulated
533	220954_s_at	0.286	0.003716	7.59508	-0.99985	1.36701	MIR6840///STAG3L5P-PVRIG2P-PILRB///PILRB	microRNA 6840///STAG3L5P-PVRIG2P-PILRB readthrough///paired immunoglobin-like type 2 receptor beta	Upregulated
534	208902_s_at	0.359	0.0373854	3.43011	-3.55993	1.364	RPS28	ribosomal protein S28	Upregulated
535	219326_s_at	0.303	0.0105743	5.37152	-2.11208	1.36349	B3GNT2	UDP-GlcNAc:betaGal beta-1,3-N-acetylglucosaminyltransferase 2	Upregulated
536	217315_s_at	0.371	0.0428045	3.2577	-3.71774	1.36299	KLK13	kallikrein related peptidase 13	Upregulated
537	200866_s_at	0.321	0.0227378	4.1169	-2.98237	1.35979	PSAP	prosaposin	Upregulated
538	216602_s_at	0.291	0.0064786	6.32911	-1.57691	1.35865	FARSA	phenylalanyl-tRNA synthetase alpha subunit	Upregulated
539	210625_s_at	0.292	0.0074647	6.03813	-1.72943	1.35852	AKAP1	A-kinase anchoring protein 1	Upregulated
540	208336_s_at	0.289	0.0061102	6.45293	-1.51447	1.35557	TECR	trans-2,3-enoyl-CoA reductase	Upregulated
541	200008_s_at	0.286	0.0041852	7.30655	-1.12014	1.3555	GDI2	GDP dissociation inhibitor 2	Upregulated
542	207058_s_at	0.339	0.028617	3.78826	-3.24883	1.3539	PARK2	parkin RBR E3 ubiquitin protein ligase	Upregulated
543	207088_s_at	0.302	0.0096458	5.54103	-2.01012	1.35248	SLC25A11	solute carrier family 25 member 11	Upregulated
544	211405_x_at	0.302	0.0094041	5.58862	-1.98208	1.3505	IFNA17	interferon alpha 17	Upregulated
545	212171_x_at	0.303	0.0109391	5.31008	-2.14988	1.34762	VEGFA	vascular endothelial growth factor A	Upregulated
546	214523_at	0.346	0.0318051	3.6438	-3.37164	1.34212	CEBPE	CCAAT/enhancer binding protein epsilon	Upregulated
547	201118_at	0.286	0.0041779	7.31067	-1.11838	1.34202	PGD	phosphogluconate dehydrogenase	Upregulated
548	211672_s_at	0.286	0.004311	7.23623	-1.1504	1.34043	ARPC4-TTLL3///ARPC4	ARPC4-TTLL3 readthrough///actin related protein 2/3 complex subunit 4	Upregulated
549	208106_x_at	0.303	0.0126857	5.04853	-2.31592	1.33695	PSG6	pregnancy specific beta-1-glycoprotein 6	Upregulated
550	217301_x_at	0.303	0.0102343	5.4313	-2.07575	1.33418	RBBP4	RB binding protein 4, chromatin remodeling factor	Upregulated
551	1405_i_at	0.303	0.0120303	5.14095	-2.25628	1.33368	CCL5	C-C motif chemokine ligand 5	Upregulated
552	32094_at	0.36	0.0380192	3.40839	-3.57952	1.3325	CHST3	carbohydrate sulfotransferase 3	Upregulated
553	211882_x_at	0.358	0.0368596	3.44849	-3.54342	1.33167	FUT6	fucosyltransferase 6	Upregulated
554	210735_s_at	0.282	0.0029059	8.22524	-0.75715	1.33115	CA12	carbonic anhydrase 12	Upregulated
555	202407_s_at	0.289	0.0056379	6.6265	-1.42928	1.33089	PRPF31	pre-mRNA processing factor 31	Upregulated
556	212776_s_at	0.289	0.005889	6.53197	-1.47534	1.33017	OBSL1	obscurin like 1	Upregulated
557	206920_s_at	0.358	0.0369049	3.44689	-3.54485	1.32795	GLE1	GLE1, RNA export mediator	Upregulated
558	202833_s_at	0.286	0.0033099	7.88591	-0.88458	1.32749	SERPINA1	serpin family A member 1	Upregulated
559	213273_at	0.286	0.0030497	8.09784	-0.80413	1.32672	TENM4	teneurin transmembrane protein 4	Upregulated
560	206724_at	0.36	0.0382815	3.39953	-3.58753	1.32054	CBX4	chromobox 4	Upregulated
561	214500_at	0.289	0.0051996	6.80537	-1.34427	1.31826	H2AFY	H2A histone family member Y	Upregulated
562	207163_s_at	0.286	0.003701	7.60508	-0.99579	1.31428	AKT1	AKT serine/threonine kinase 1	Upregulated
563	218063_s_at	0.291	0.0068548	6.21176	-1.63743	1.31265	CDC42EP4	CDC42 effector protein 4	Upregulated
564	202944_at	0.286	0.0036544	7.63648	-0.98309	1.31262	NAGA	alpha-N-acetylgalactosaminidase	Upregulated
565	203109_at	0.289	0.0056679	6.61495	-1.43487	1.31125	UBE2M	ubiquitin conjugating enzyme E2 M	Upregulated
566	209543_s_at	0.321	0.0226568	4.12217	-2.97825	1.31109	CD34	CD34 molecule	Upregulated
567	208729_x_at	0.291	0.006273	6.39705	-1.54247	1.30942	HLA-B	major histocompatibility complex, class I, B	Upregulated
568	200648_s_at	0.286	0.003882	7.48786	-1.04385	1.3093	GLUL	glutamate-ammonia ligase	Upregulated
569	201869_s_at	0.32	0.0221892	4.153	-2.95417	1.30895	TBL1X	transducin (beta)-like 1X-linked	Upregulated
570	214507_s_at	0.305	0.013702	4.91672	-2.40288	1.30778	EXOSC2	exosome component 2	Upregulated
571	203849_s_at	0.342	0.0300484	3.72102	-3.30555	1.30588	KIF1A	kinesin family member 1A	Upregulated
572	222189_at	0.375	0.0440634	3.22152	-3.75154	1.3055	AMBRA1	autophagy and beclin 1 regulator 1	Upregulated
573	218908_at	0.339	0.028275	3.80496	-3.23486	1.30508	ASPSCR1	ASPSCR1, UBX domain containing tether for SLC2A4	Upregulated
574	202736_s_at	0.286	0.0035185	7.73107	-0.94523	1.30342	LSM4	LSM4 homolog, U6 small nuclear RNA and mRNA degradation associated	Upregulated
575	218813_s_at	0.302	0.0099487	5.48351	-2.04434	1.30167	SH3GLB2	SH3 domain containing GRB2 like endophilin B2	Upregulated
576	203388_at	0.36	0.0384061	3.39534	-3.59132	1.3007	ARRB2	arrestin beta 2	Upregulated
577	203792_x_at	0.311	0.0160363	4.6563	-2.5815	1.30054	PCGF2	polycomb group ring finger 2	Upregulated
578	201618_x_at	0.291	0.006316	6.3826	-1.54976	1.30022	GPAA1	glycosylphosphatidylinositol anchor attachment 1	Upregulated
579	217235_x_at	0.32	0.0221967	4.1525	-2.95456	1.29999	IGLL5	immunoglobulin lambda like polypeptide 5	Upregulated
580	208256_at	0.318	0.0205927	4.26482	-2.86808	1.29871	EFNA2	ephrin A2	Upregulated
581	1773_at	0.289	0.0055628	6.65587	-1.41513	1.29072	CHURC1-FNTB///FNTB	CHURC1-FNTB readthrough///farnesyltransferase, CAAX box, beta	Upregulated
582	212595_s_at	0.289	0.004939	6.9212	-1.29067	1.28957	DAZAP2	DAZ associated protein 2	Upregulated
583	211797_s_at	0.291	0.0065756	6.29804	-1.59281	1.28865	NFYC	nuclear transcription factor Y subunit gamma	Upregulated
584	210859_x_at	0.303	0.0117636	5.18041	-2.23114	1.28693	CLN3	CLN3, battenin	Upregulated
585	200646_s_at	0.316	0.018015	4.47084	-2.71447	1.28611	NUCB1	nucleobindin 1	Upregulated
586	220189_s_at	0.289	0.0050479	6.87184	-1.31338	1.28438	MGAT4B	mannosyl (alpha-1,3-)-glycoprotein beta-1,4-N-acetylglucosaminyltransferase, isozyme B	Upregulated
587	203953_s_at	0.313	0.0164993	4.61038	-2.61396	1.28068	CLDN3	claudin 3	Upregulated
588	211450_s_at	0.291	0.0062313	6.41119	-1.53536	1.27857	MSH6	mutS homolog 6	Upregulated
589	211392_s_at	0.303	0.0102454	5.4293	-2.07695	1.27836	PATZ1	POZ/BTB and AT hook containing zinc finger 1	Upregulated
590	213617_s_at	0.291	0.0066598	6.27152	-1.60645	1.27673	TPGS2	tubulin polyglutamylase complex subunit 2	Upregulated
591	213887_s_at	0.286	0.0045804	7.09424	-1.21265	1.27593	POLR2E	RNA polymerase II subunit E	Upregulated
592	209610_s_at	0.375	0.0446981	3.20376	-3.76821	1.27319	SLC1A4	solute carrier family 1 member 4	Upregulated
593	211045_s_at	0.334	0.027097	3.86447	-3.18546	1.27239	KCNH6	potassium voltage-gated channel subfamily H member 6	Upregulated
594	207484_s_at	0.303	0.0124673	5.07864	-2.29637	1.27191	EHMT2	euchromatic histone lysine methyltransferase 2	Upregulated
595	212379_at	0.375	0.0445758	3.20716	-3.76502	1.27187	GART	phosphoribosylglycinamide formyltransferase, phosphoribosylglycinamide synthetase, phosphoribosylaminoimidazole synthetase	Upregulated
596	212965_at	0.335	0.0272606	3.85601	-3.19244	1.27149	HIC2	hypermethylated in cancer 2	Upregulated
597	207105_s_at	0.302	0.0092042	5.62918	-1.95839	1.27123	PIK3R2	phosphoinositide-3-kinase regulatory subunit 2	Upregulated
598	200806_s_at	0.286	0.0047607	7.00513	-1.25253	1.26697	HSPD1	heat shock protein family D (Hsp60) member 1	Upregulated
599	218051_s_at	0.303	0.0125323	5.0696	-2.30223	1.26679	NT5DC2	5'-nucleotidase domain containing 2	Upregulated
600	207782_s_at	0.286	0.0037118	7.59785	-0.99873	1.26553	PSEN1	presenilin 1	Upregulated
601	203311_s_at	0.291	0.0073109	6.08015	-1.70689	1.2603	ARF6	ADP ribosylation factor 6	Upregulated
602	211911_x_at	0.303	0.0120769	5.13415	-2.26063	1.25952	HLA-B	major histocompatibility complex, class I, B	Upregulated
603	207849_at	0.289	0.0051933	6.80807	-1.34301	1.25691	IL2	interleukin 2	Upregulated
604	207022_s_at	0.379	0.0467435	3.14859	-3.82037	1.2517	LDHC	lactate dehydrogenase C	Upregulated
605	211177_s_at	0.289	0.0053968	6.72257	-1.38328	1.25058	TXNRD2	thioredoxin reductase 2	Upregulated
606	221572_s_at	0.286	0.004271	7.25828	-1.14087	1.24819	MIR6824///SLC26A6	microRNA 6824///solute carrier family 26 member 6	Upregulated
607	201539_s_at	0.286	0.0043634	7.20771	-1.16278	1.24762	FHL1	four and a half LIM domains 1	Upregulated
608	215622_x_at	0.361	0.0391529	3.37063	-3.61378	1.24605	PHF7	PHD finger protein 7	Upregulated
609	205164_at	0.352	0.0344228	3.53816	-3.46373	1.24413	GCAT	glycine C-acetyltransferase	Upregulated
610	212816_s_at	0.303	0.0104264	5.39722	-2.09641	1.24379	CBS	cystathionine-beta-synthase	Upregulated
611	201971_s_at	0.286	0.0039212	7.46341	-1.05399	1.23237	ATP6V1A	ATPase H+ transporting V1 subunit A	Upregulated
612	210059_s_at	0.342	0.029449	3.74867	-3.28213	1.23105	MAPK13	mitogen-activated protein kinase 13	Upregulated
613	206832_s_at	0.33	0.0258408	3.93164	-3.13041	1.23032	SEMA3F	semaphorin 3F	Upregulated
614	203954_x_at	0.332	0.0266446	3.8882	-3.16593	1.22948	CLDN3	claudin 3	Upregulated
615	200846_s_at	0.302	0.0092502	5.61975	-1.96388	1.2286	PPP1CA	protein phosphatase 1 catalytic subunit alpha	Upregulated
616	216339_s_at	0.375	0.0443481	3.21351	-3.75904	1.22677	TNXB///TNXA	tenascin XB///tenascin XA (pseudogene)	Upregulated
617	215035_at	0.305	0.0135008	4.94181	-2.38615	1.22676	IGLV6-57	immunoglobulin lambda variable 6-57	Upregulated
618	201742_x_at	0.286	0.0038992	7.47708	-1.04832	1.22669	SRSF1	serine and arginine rich splicing factor 1	Upregulated
619	209339_at	0.289	0.005324	6.75265	-1.36904	1.22613	SIAH2	siah E3 ubiquitin protein ligase 2	Upregulated
620	117_at	0.381	0.0487194	3.09807	-3.86863	1.22471	HSPA6	heat shock protein family A (Hsp70) member 6	Upregulated
621	209208_at	0.291	0.0063778	6.36207	-1.56015	1.22436	MPDU1	mannose-P-dolichol utilization defect 1	Upregulated
622	208259_x_at	0.367	0.0409073	3.3148	-3.66488	1.21987	IFNA7	interferon alpha 7	Upregulated
623	202310_s_at	0.289	0.0056198	6.63356	-1.42588	1.21974	COL1A1	collagen type I alpha 1 chain	Upregulated
624	201850_at	0.291	0.0066482	6.27515	-1.60458	1.21649	CAPG	capping actin protein, gelsolin like	Upregulated
625	202525_at	0.303	0.0110861	5.28606	-2.16478	1.21554	PRSS8	protease, serine 8	Upregulated
626	200722_s_at	0.319	0.021396	4.20723	-2.91217	1.21492	CAPRIN1	cell cycle associated protein 1	Upregulated
627	212494_at	0.313	0.0163293	4.62704	-2.60215	1.21273	TNS2	tensin 2	Upregulated
628	220744_s_at	0.286	0.0039066	7.47243	-1.05025	1.21005	LOC101927266///IFT122	intraflagellar transport protein 122 homolog///intraflagellar transport 122	Upregulated
629	209895_at	0.289	0.0061437	6.44128	-1.52028	1.20966	PTPN11	protein tyrosine phosphatase, non-receptor type 11	Upregulated
630	213776_at	0.327	0.0246677	3.9982	-3.07658	1.20942	LOC157562	uncharacterized LOC157562	Upregulated
631	205321_at	0.303	0.0116859	5.19212	-2.22372	1.20657	EIF2S3	eukaryotic translation initiation factor 2 subunit gamma	Upregulated
632	217018_at	0.378	0.0457825	3.17413	-3.79616	1.20546	PDSS2	prenyl (decaprenyl) diphosphate synthase, subunit 2	Upregulated
633	216041_x_at	0.315	0.0177635	4.49293	-2.69836	1.20522	GRN	granulin	Upregulated
634	210719_s_at	0.291	0.0064811	6.32831	-1.57732	1.20409	HMG20B	high mobility group 20B	Upregulated
635	209113_s_at	0.359	0.0374017	3.42955	-3.56043	1.20382	HMG20B	high mobility group 20B	Upregulated
636	211090_s_at	0.286	0.0044021	7.18696	-1.17182	1.20125	PRPF4B	pre-mRNA processing factor 4B	Upregulated
637	215649_s_at	0.318	0.0202551	4.28988	-2.84905	1.20084	MVK	mevalonate kinase	Upregulated
638	214895_s_at	0.326	0.0240954	4.03214	-3.04942	1.1995	ADAM10	ADAM metallopeptidase domain 10	Upregulated
639	208025_s_at	0.367	0.0410175	3.3114	-3.66802	1.1992	HMGA2	high mobility group AT-hook 2	Upregulated
640	213466_at	0.381	0.049157	3.08722	-3.87905	1.19907	RAB40C	RAB40C, member RAS oncogene family	Upregulated
641	201688_s_at	0.286	0.0046808	7.04407	-1.23502	1.19679	TPD52	tumor protein D52	Upregulated
642	217202_s_at	0.346	0.0321884	3.62766	-3.38558	1.1944	GLUL	glutamate-ammonia ligase	Upregulated
643	222166_at	0.327	0.0250343	3.97698	-3.09367	1.19421	C9orf16	chromosome 9 open reading frame 16	Upregulated
644	215707_s_at	0.313	0.0166137	4.59928	-2.62186	1.19405	PRNP	prion protein	Upregulated
645	221679_s_at	0.372	0.0431509	3.24761	-3.72714	1.19216	ABHD6	abhydrolase domain containing 6	Upregulated
646	209350_s_at	0.296	0.0079331	5.91676	-1.79554	1.19205	GPS2	G protein pathway suppressor 2	Upregulated
647	214040_s_at	0.326	0.0238671	4.04596	-3.0384	1.19097	GSN	gelsolin	Upregulated
648	216080_s_at	0.286	0.0043884	7.19428	-1.16863	1.19016	FADS3	fatty acid desaturase 3	Upregulated
649	202278_s_at	0.289	0.0061111	6.45259	-1.51463	1.18686	SPTLC1	serine palmitoyltransferase long chain base subunit 1	Upregulated
650	211749_s_at	0.289	0.0050083	6.88962	-1.30518	1.18667	VAMP3	vesicle associated membrane protein 3	Upregulated
651	208717_at	0.291	0.0070052	6.16714	-1.66079	1.18596	OXA1L	OXA1L, mitochondrial inner membrane protein	Upregulated
652	212484_at	0.311	0.0161044	4.64943	-2.58633	1.18371	FAM89B	family with sequence similarity 89 member B	Upregulated
653	210853_at	0.297	0.0082891	5.83053	-1.84344	1.18287	SCN11A	sodium voltage-gated channel alpha subunit 11	Upregulated
654	202183_s_at	0.343	0.0304162	3.70439	-3.3197	1.18164	KIF22	kinesin family member 22	Upregulated
655	216356_x_at	0.381	0.0485013	3.10352	-3.8634	1.18055	BAIAP3	BAI1 associated protein 3	Upregulated
656	210541_s_at	0.291	0.0063479	6.37197	-1.55513	1.17834	TRIM27	tripartite motif containing 27	Upregulated
657	221108_at	0.303	0.0132027	4.97985	-2.36095	1.17819	DRICH1	aspartate rich 1	Upregulated
658	206666_at	0.318	0.0205128	4.27071	-2.8636	1.17782	GZMK	granzyme K	Upregulated
659	200678_x_at	0.302	0.0095213	5.56534	-1.99576	1.17583	GRN	granulin	Upregulated
660	207831_x_at	0.315	0.0177226	4.49656	-2.69573	1.17275	DHPS	deoxyhypusine synthase	Upregulated
661	207679_at	0.303	0.0132713	4.971	-2.36679	1.17192	PAX3	paired box 3	Upregulated
662	216684_s_at	0.314	0.0171364	4.5498	-2.65725	1.17148	SS18	SS18, nBAF chromatin remodeling complex subunit	Upregulated
663	210130_s_at	0.368	0.0416052	3.29342	-3.6846	1.17081	TM7SF2	transmembrane 7 superfamily member 2	Upregulated
664	217188_s_at	0.291	0.0073579	6.06719	-1.71383	1.17061	C14orf1	chromosome 14 open reading frame 1	Upregulated
665	216032_s_at	0.291	0.0071262	6.13212	-1.67926	1.16962	ERGIC3	ERGIC and golgi 3	Upregulated
666	201937_s_at	0.286	0.0044341	7.16997	-1.17925	1.16477	DNPEP	aspartyl aminopeptidase	Upregulated
667	201514_s_at	0.289	0.0060078	6.48903	-1.49652	1.16386	G3BP1	G3BP stress granule assembly factor 1	Upregulated
668	214992_s_at	0.303	0.0116593	5.19616	-2.22116	1.16302	DNASE2	deoxyribonuclease 2, lysosomal	Upregulated
669	221112_at	0.32	0.0219466	4.16932	-2.94148	1.1628	IL1RAPL2	interleukin 1 receptor accessory protein like 2	Upregulated
670	209494_s_at	0.297	0.0083984	5.805	-1.85777	1.16113	PATZ1	POZ/BTB and AT hook containing zinc finger 1	Upregulated
671	221759_at	0.36	0.0389297	3.37795	-3.60711	1.15912	G6PC3	glucose-6-phosphatase catalytic subunit 3	Upregulated
672	220220_at	0.342	0.0296713	3.73833	-3.29087	1.15625	LRRC37A2///LRRC37A4P	leucine rich repeat containing 37 member A2///leucine rich repeat containing 37 member A4, pseudogene	Upregulated
673	204539_s_at	0.362	0.0393221	3.36511	-3.6188	1.15425	CELSR1	cadherin EGF LAG seven-pass G-type receptor 1	Upregulated
674	210816_s_at	0.292	0.0074943	6.03017	-1.73372	1.15425	CYB561	cytochrome b561	Upregulated
675	206685_at	0.316	0.0180164	4.47071	-2.71456	1.15379	HCG4	HLA complex group 4 (non-protein coding)	Upregulated
676	206193_s_at	0.335	0.0275125	3.84311	-3.20312	1.15281	CDSN	corneodesmosin	Upregulated
677	203668_at	0.297	0.0083359	5.81955	-1.8496	1.15094	MAN2C1	mannosidase alpha class 2C member 1	Upregulated
678	207430_s_at	0.291	0.0070918	6.14201	-1.67403	1.15036	MSMB	microseminoprotein beta	Upregulated
679	202782_s_at	0.378	0.0456512	3.17767	-3.79281	1.15021	INPP5K	inositol polyphosphate-5-phosphatase K	Upregulated
680	213336_at	0.289	0.0059778	6.49977	-1.49121	1.14868	BAZ1B	bromodomain adjacent to zinc finger domain 1B	Upregulated
681	216919_at	0.371	0.0428299	3.25696	-3.71843	1.14854	TP53I11	tumor protein p53 inducible protein 11	Upregulated
682	204249_s_at	0.289	0.0055523	6.66001	-1.41315	1.14739	LMO2	LIM domain only 2	Upregulated
683	210010_s_at	0.316	0.0183416	4.44271	-2.73506	1.14603	SLC25A1	solute carrier family 25 member 1	Upregulated
684	210337_s_at	0.301	0.0086029	5.7584	-1.88411	1.1448	ACLY	ATP citrate lyase	Upregulated
685	208055_s_at	0.344	0.0308774	3.68389	-3.3372	1.14158	HERC4	HECT and RLD domain containing E3 ubiquitin protein ligase 4	Upregulated
686	202578_s_at	0.307	0.0148218	4.78525	-2.4919	1.14067	DDX19A	DEAD-box helicase 19A	Upregulated
687	218031_s_at	0.289	0.0060291	6.48145	-1.50028	1.14001	FOXN3	forkhead box N3	Upregulated
688	202246_s_at	0.291	0.006445	6.34004	-1.57134	1.13918	CDK4	cyclin dependent kinase 4	Upregulated
689	214772_at	0.307	0.0148083	4.78676	-2.49086	1.13839	KIAA1549L	KIAA1549 like	Upregulated
690	206430_at	0.313	0.0165466	4.60577	-2.61723	1.1379	CDX1	caudal type homeobox 1	Upregulated
691	205516_x_at	0.355	0.0355335	3.49634	-3.50072	1.13563	CIZ1	CDKN1A interacting zinc finger protein 1	Upregulated
692	204678_s_at	0.303	0.0120068	5.14438	-2.25409	1.13292	KCNK1	potassium two pore domain channel subfamily K member 1	Upregulated
693	221618_s_at	0.302	0.0098192	5.50782	-2.02983	1.13209	TAF9B	TATA-box binding protein associated factor 9b	Upregulated
694	201394_s_at	0.313	0.0162391	4.63598	-2.59583	1.1316	RBM5	RNA binding motif protein 5	Upregulated
695	207803_s_at	0.318	0.0212218	4.21949	-2.90275	1.13115	CSN3	casein kappa	Upregulated
696	212992_at	0.382	0.0497801	3.07198	-3.89373	1.13089	AHNAK2	AHNAK nucleoprotein 2	Upregulated
697	211537_x_at	0.303	0.0118849	5.16231	-2.24265	1.12833	MAP3K7	mitogen-activated protein kinase kinase kinase 7	Upregulated
698	206968_s_at	0.355	0.0359004	3.48288	-3.51269	1.12787	NFRKB	nuclear factor related to kappaB binding protein	Upregulated
699	203267_s_at	0.297	0.0083861	5.80787	-1.85616	1.12784	DRG2	developmentally regulated GTP binding protein 2	Upregulated
700	220782_x_at	0.302	0.0096698	5.53638	-2.01287	1.12592	KLK12	kallikrein related peptidase 12	Upregulated
701	201311_s_at	0.302	0.0093054	5.6085	-1.97044	1.12346	SH3BGRL	SH3 domain binding glutamate rich protein like	Upregulated
702	215143_at	0.291	0.0071742	6.11844	-1.68651	1.12043	DPY19L2P2	DPY19L2 pseudogene 2	Upregulated
703	208811_s_at	0.302	0.0098091	5.50974	-2.02869	1.12029	TMEM135///DNAJB6	transmembrane protein 135///DnaJ heat shock protein family (Hsp40) member B6	Upregulated
704	200769_s_at	0.303	0.0130705	4.99709	-2.34959	1.11721	MAT2A	methionine adenosyltransferase 2A	Upregulated
705	220445_s_at	0.367	0.041047	3.31049	-3.66885	1.11721	CSAG2///CSAG3	CSAG family member 2///CSAG family member 3	Upregulated
706	210667_s_at	0.322	0.0229385	4.10398	-2.99252	1.11687	C21orf33	chromosome 21 open reading frame 33	Upregulated
707	212443_at	0.346	0.0323723	3.62	-3.39221	1.11292	NBEAL2	neurobeachin like 2	Upregulated
708	221869_at	0.327	0.0250124	3.97823	-3.09266	1.11285	ZNF512B	zinc finger protein 512B	Upregulated
709	203756_at	0.303	0.0116169	5.20261	-2.21708	1.11276	ARHGEF17	Rho guanine nucleotide exchange factor 17	Upregulated
710	204247_s_at	0.339	0.0282089	3.80821	-3.23214	1.1126	CDK5	cyclin dependent kinase 5	Upregulated
711	208960_s_at	0.303	0.0125081	5.07297	-2.30004	1.11157	KLF6	Kruppel like factor 6	Upregulated
712	218037_at	0.315	0.0176357	4.50431	-2.6901	1.10994	FAM134A	family with sequence similarity 134 member A	Upregulated
713	210983_s_at	0.303	0.0116576	5.19641	-2.221	1.10942	MCM7	minichromosome maintenance complex component 7	Upregulated
714	210297_s_at	0.291	0.0069491	6.18362	-1.65214	1.109	MSMB	microseminoprotein beta	Upregulated
715	218070_s_at	0.303	0.0123753	5.09152	-2.28804	1.1075	GMPPA	GDP-mannose pyrophosphorylase A	Upregulated
716	202518_at	0.318	0.0202277	4.29194	-2.84749	1.10601	BCL7B	BCL tumor suppressor 7B	Upregulated
717	200895_s_at	0.307	0.014479	4.8241	-2.46535	1.10572	FKBP4	FK506 binding protein 4	Upregulated
718	209055_s_at	0.313	0.0164873	4.61154	-2.61314	1.10543	CDC5L	cell division cycle 5 like	Upregulated
719	201130_s_at	0.327	0.0244427	4.01142	-3.06598	1.10438	CDH1	cadherin 1	Upregulated
720	206544_x_at	0.303	0.0120701	5.13515	-2.25999	1.1042	SMARCA2	SWI/SNF related, matrix associated, actin dependent regulator of chromatin, subfamily a, member 2	Upregulated
721	201727_s_at	0.307	0.015207	4.74293	-2.52105	1.10131	ELAVL1	ELAV like RNA binding protein 1	Upregulated
722	216266_s_at	0.307	0.0141578	4.86161	-2.43991	1.09958	ARFGEF1	ADP ribosylation factor guanine nucleotide exchange factor 1	Upregulated
723	207327_at	0.302	0.0091142	5.64783	-1.94755	1.09741	EYA4	EYA transcriptional coactivator and phosphatase 4	Upregulated
724	214459_x_at	0.291	0.0069466	6.18437	-1.65175	1.09595	HLA-C	major histocompatibility complex, class I, C	Upregulated
725	206050_s_at	0.294	0.0077675	5.95859	-1.77259	1.09333	RNH1	ribonuclease/angiogenin inhibitor 1	Upregulated
726	221650_s_at	0.314	0.0170556	4.55732	-2.65184	1.08778	LOC100996782///MED18	mediator of RNA polymerase II transcription subunit 18-like///mediator complex subunit 18	Upregulated
727	214359_s_at	0.289	0.0061214	6.44903	-1.51641	1.0869	HSP90AB1	heat shock protein 90 alpha family class B member 1	Upregulated
728	205238_at	0.318	0.0202748	4.28841	-2.85017	1.08572	TRMT2B	tRNA methyltransferase 2 homolog B	Upregulated
729	207714_s_at	0.289	0.0056871	6.60756	-1.43845	1.08555	SERPINH1	serpin family H member 1	Upregulated
730	203771_s_at	0.292	0.0075131	6.02513	-1.73644	1.08511	BLVRA	biliverdin reductase A	Upregulated
731	219143_s_at	0.316	0.0192663	4.36645	-2.79151	1.08363	RPP25	ribonuclease P/MRP subunit p25	Upregulated
732	206748_s_at	0.32	0.0218395	4.1766	-2.93583	1.0825	SPAG9	sperm associated antigen 9	Upregulated
733	218952_at	0.297	0.0080736	5.88214	-1.81468	1.08171	PCSK1N	proprotein convertase subtilisin/kexin type 1 inhibitor	Upregulated
734	213548_s_at	0.303	0.0109381	5.31024	-2.14978	1.08033	CDV3	CDV3 homolog	Upregulated
735	200656_s_at	0.291	0.0063169	6.38232	-1.5499	1.08023	P4HB	prolyl 4-hydroxylase subunit beta	Upregulated
736	218278_at	0.307	0.01445	4.82745	-2.46307	1.07895	WDR74	WD repeat domain 74	Upregulated
737	215826_x_at	0.324	0.0233399	4.07854	-3.01257	1.07821	ZNF835	zinc finger protein 835	Upregulated
738	219987_at	0.381	0.0486807	3.09903	-3.8677	1.07604	ERVMER34-1	endogenous retrovirus group MER34 member 1	Upregulated
739	204623_at	0.295	0.0078722	5.93201	-1.78716	1.07558	TFF3	trefoil factor 3	Upregulated
740	213057_at	0.318	0.0205939	4.26473	-2.86815	1.07414	ATPAF2	ATP synthase mitochondrial F1 complex assembly factor 2	Upregulated
741	201079_at	0.302	0.0098664	5.4989	-2.03515	1.07023	SYNGR2	synaptogyrin 2	Upregulated
742	202329_at	0.289	0.0061056	6.45451	-1.51368	1.0701	CSK	c-src tyrosine kinase	Upregulated
743	205196_s_at	0.303	0.0105723	5.37186	-2.11188	1.06624	AP1S1	adaptor related protein complex 1 sigma 1 subunit	Upregulated
744	207592_s_at	0.303	0.010468	5.38993	-2.10085	1.06524	HCN2	hyperpolarization activated cyclic nucleotide gated potassium channel 2	Upregulated
745	211357_s_at	0.297	0.0082463	5.84064	-1.83778	1.06282	ALDOB	aldolase, fructose-bisphosphate B	Upregulated
746	210215_at	0.342	0.0296791	3.73797	-3.29117	1.06094	TFR2	transferrin receptor 2	Upregulated
747	212960_at	0.297	0.0080551	5.88667	-1.81217	1.05902	TBC1D9	TBC1 domain family member 9	Upregulated
748	204878_s_at	0.342	0.029816	3.73166	-3.29652	1.05818	TAOK2	TAO kinase 2	Upregulated
749	206918_s_at	0.356	0.0363109	3.46802	-3.52594	1.0577	CPNE1	copine 1	Upregulated
750	217714_x_at	0.378	0.0460915	3.16585	-3.804	1.05693	MIR3917///STMN1	microRNA 3917///stathmin 1	Upregulated
751	220451_s_at	0.375	0.0439805	3.22386	-3.74934	1.05617	BIRC7	baculoviral IAP repeat containing 7	Upregulated
752	215503_at	0.315	0.0174536	4.52071	-2.67822	1.05553	SPINT3	serine peptidase inhibitor, Kunitz type 3	Upregulated
753	217223_s_at	0.326	0.0239795	4.03913	-3.04384	1.05521	BCR	BCR, RhoGEF and GTPase activating protein	Upregulated
754	212041_at	0.303	0.011483	5.2232	-2.2041	1.05508	ATP6V0D1	ATPase H+ transporting V0 subunit d1	Upregulated
755	201390_s_at	0.315	0.0177772	4.49171	-2.69925	1.05465	CSNK2B	casein kinase 2 beta	Upregulated
756	214120_at	0.307	0.0151999	4.74369	-2.52052	1.05441	RFPL1S	RFPL1 antisense RNA 1	Upregulated
757	203010_at	0.291	0.0066975	6.25978	-1.61251	1.05295	STAT5A	signal transducer and activator of transcription 5A	Upregulated
758	208812_x_at	0.291	0.0073628	6.06584	-1.71455	1.0527	HLA-C	major histocompatibility complex, class I, C	Upregulated
759	216837_at	0.355	0.0361224	3.47482	-3.51987	1.04681	EPHA5	EPH receptor A5	Upregulated
760	201639_s_at	0.307	0.0150373	4.76141	-2.50829	1.04669	MIR6849///MIR1234///MIR939///CPSF1	microRNA 6849///microRNA 1234///microRNA 939///cleavage and polyadenylation specific factor 1	Upregulated
761	215728_s_at	0.33	0.0259605	3.92506	-3.13576	1.04652	ACOT7	acyl-CoA thioesterase 7	Upregulated
762	200894_s_at	0.307	0.0147636	4.79176	-2.48743	1.04638	FKBP4	FK506 binding protein 4	Upregulated
763	201123_s_at	0.294	0.0077537	5.96213	-1.77065	1.04582	EIF5A	eukaryotic translation initiation factor 5A	Upregulated
764	209808_x_at	0.351	0.0337882	3.56282	-3.44205	1.04526	ING1	inhibitor of growth family member 1	Upregulated
765	213043_s_at	0.343	0.0307041	3.69155	-3.33065	1.04504	MIR6884///MED24	microRNA 6884///mediator complex subunit 24	Upregulated
766	204312_x_at	0.291	0.0068754	6.20557	-1.64066	1.045	CREB1	cAMP responsive element binding protein 1	Upregulated
767	210178_x_at	0.295	0.0078471	5.93834	-1.78368	1.04396	SRSF10	serine and arginine rich splicing factor 10	Upregulated
768	210916_s_at	0.316	0.0188648	4.39898	-2.76732	1.04075	CD44	CD44 molecule (Indian blood group)	Upregulated
769	220587_s_at	0.291	0.0073425	6.07141	-1.71156	1.04022	MLST8	MTOR associated protein, LST8 homolog	Upregulated
770	206203_at	0.316	0.0184497	4.43355	-2.7418	1.03696	RCVRN	recoverin	Upregulated
771	217057_s_at	0.378	0.0457833	3.17411	-3.79618	1.03695	GNAS	GNAS complex locus	Upregulated
772	213486_at	0.36	0.0382161	3.40173	-3.58554	1.03536	COPG2IT1	COPG2 imprinted transcript 1 (non-protein coding)	Upregulated
773	202802_at	0.318	0.0203253	4.28463	-2.85304	1.03408	DHPS	deoxyhypusine synthase	Upregulated
774	219268_at	0.346	0.0318461	3.64206	-3.37314	1.03319	ETNK2	ethanolamine kinase 2	Upregulated
775	211864_s_at	0.303	0.0116439	5.1985	-2.21968	1.03282	MYOF	myoferlin	Upregulated
776	202671_s_at	0.302	0.0089188	5.68911	-1.92371	1.03279	PDXK	pyridoxal (pyridoxine, vitamin B6) kinase	Upregulated
777	217197_x_at	0.302	0.0089785	5.67639	-1.93104	1.03259	N4BP2L1	NEDD4 binding protein 2 like 1	Upregulated
778	202092_s_at	0.292	0.0076074	6.00013	-1.74997	1.03204	ARL2BP	ADP ribosylation factor like GTPase 2 binding protein	Upregulated
779	201444_s_at	0.297	0.0084144	5.80131	-1.85985	1.0318	ATP6AP2	ATPase H+ transporting accessory protein 2	Upregulated
780	210299_s_at	0.292	0.0075457	6.01646	-1.74113	1.03178	FHL1	four and a half LIM domains 1	Upregulated
781	208453_s_at	0.291	0.0073725	6.06317	-1.71598	1.03063	XPNPEP1	X-prolyl aminopeptidase 1	Upregulated
782	32209_at	0.302	0.0095872	5.55243	-2.00338	1.02382	FAM89B	family with sequence similarity 89 member B	Upregulated
783	214613_at	0.291	0.0066773	6.26606	-1.60926	1.02213	GPR3	G protein-coupled receptor 3	Upregulated
784	208627_s_at	0.291	0.0066345	6.27943	-1.60237	1.02125	YBX1	Y-box binding protein 1	Upregulated
785	208637_x_at	0.291	0.006627	6.2818	-1.60115	1.01841	ACTN1	actinin alpha 1	Upregulated
786	202376_at	0.291	0.0072129	6.10751	-1.69231	1.01709	SERPINA3	serpin family A member 3	Upregulated
787	219301_s_at	0.303	0.0127783	5.03597	-2.32411	1.01704	CNTNAP2	contactin associated protein-like 2	Upregulated
788	210978_s_at	0.311	0.0160271	4.65722	-2.58085	1.01651	TAGLN2	transgelin 2	Upregulated
789	203093_s_at	0.318	0.0210778	4.22971	-2.8949	1.01644	TIMM44	translocase of inner mitochondrial membrane 44	Upregulated
790	216194_s_at	0.317	0.0198362	4.32173	-2.82501	1.01598	TBCB	tubulin folding cofactor B	Upregulated
791	201052_s_at	0.335	0.027484	3.84456	-3.20192	1.0157	PSMF1	proteasome inhibitor subunit 1	Upregulated
792	215193_x_at	0.316	0.019287	4.3648	-2.79274	1.01537	LOC101060835///LOC100996809///HLA-DRB4///HLA-DRB3///HLA-DRB1///HLA-DQB1	HLA class II histocompatibility antigen, DQ beta 1 chain-like///HLA class II histocompatibility antigen, DRB1-10 beta chain-like///major histocompatibility complex, class II, DR beta 4///major histocompatibility complex, class II, DR beta 3///major histocompatibility complex, class II, DR beta 1///major histocompatibility complex, class II, DQ beta 1	Upregulated
793	204498_s_at	0.303	0.0119025	5.15971	-2.2443	1.01439	ADCY9	adenylate cyclase 9	Upregulated
794	217784_at	0.291	0.0069727	6.17667	-1.65578	1.01415	YKT6	YKT6 v-SNARE homolog (S. cerevisiae)	Upregulated
795	209201_x_at	0.355	0.0357091	3.48987	-3.50647	1.01414	CXCR4	C-X-C motif chemokine receptor 4	Upregulated
796	208928_at	0.362	0.0395644	3.35726	-3.62596	1.01319	POR	cytochrome p450 oxidoreductase	Upregulated
797	210826_x_at	0.313	0.0167247	4.58861	-2.62946	1.01312	RAD17	RAD17 checkpoint clamp loader component	Upregulated
798	201718_s_at	0.302	0.0090512	5.66101	-1.93992	1.01306	EPB41L2	erythrocyte membrane protein band 4.1 like 2	Upregulated
799	213318_s_at	0.303	0.010386	5.40432	-2.09209	1.01217	BAG6	BCL2 associated athanogene 6	Upregulated
800	201571_s_at	0.339	0.0280516	3.816	-3.22565	1.01192	DCTD	dCMP deaminase	Upregulated
801	218058_at	0.377	0.0452573	3.18837	-3.78271	1.01015	CXXC1	CXXC finger protein 1	Upregulated
802	200641_s_at	0.293	0.0076747	5.98254	-1.75952	1.01001	YWHAZ	tyrosine 3-monooxygenase/tryptophan 5-monooxygenase activation protein zeta	Upregulated
803	212540_at	0.307	0.014453	4.8271	-2.46331	1.0057	CDC34	cell division cycle 34	Upregulated
804	216125_s_at	0.292	0.0076219	5.99633	-1.75203	1.00484	RANBP9	RAN binding protein 9	Upregulated
805	203904_x_at	0.32	0.0221608	4.1549	-2.95269	1.00407	CD82	CD82 molecule	Upregulated
806	219929_s_at	0.302	0.0089965	5.67257	-1.93324	1.00321	ZFYVE21	zinc finger FYVE-type containing 21	Upregulated
807	216923_at	0.358	0.0369482	3.44537	-3.54622	1.00273	CDKL5	cyclin dependent kinase like 5	Upregulated
808	205473_at	0.378	0.0464212	3.15708	-3.81231	1.00205	ATP6V1B1	ATPase H+ transporting V1 subunit B1	Upregulated
809	204508_s_at	0.303	0.010639	5.36043	-2.11887	1.00098	CA12	carbonic anhydrase 12	Upregulated
1	202234_s_at	0.35	0.0334732	-3.57528	-3.43115	-1.00158	SLC16A1	solute carrier family 16 member 1	Downregulated
2	38964_r_at	0.313	0.0168616	-4.57557	-2.63877	-1.00181	WAS	Wiskott-Aldrich syndrome	Downregulated
3	216638_s_at	0.321	0.0226338	-4.12366	-2.97707	-1.00183	PRLR	prolactin receptor	Downregulated
4	220215_at	0.319	0.021525	-4.19824	-2.9191	-1.00239	ZNF669	zinc finger protein 669	Downregulated
5	220175_s_at	0.342	0.0294915	-3.74669	-3.2838	-1.00518	CBWD7///CBWD6///CBWD3///CBWD5///CBWD2///CBWD1	COBW domain containing 7///COBW domain containing 6///COBW domain containing 3///COBW domain containing 5///COBW domain containing 2///COBW domain containing 1	Downregulated
6	203640_at	0.351	0.0336839	-3.56693	-3.43845	-1.00597	MBNL2	muscleblind like splicing regulator 2	Downregulated
7	200603_at	0.294	0.0077231	-5.97	-1.76636	-1.00682	PRKAR1A	protein kinase cAMP-dependent type I regulatory subunit alpha	Downregulated
8	213637_at	0.302	0.0097363	-5.5236	-2.02045	-1.00872	DDX52	DEAD-box helicase 52	Downregulated
9	215252_at	0.297	0.0082178	-5.84741	-1.834	-1.00981	DNAJC7	DnaJ heat shock protein family (Hsp40) member C7	Downregulated
10	214705_at	0.381	0.048005	-3.11604	-3.85141	-1.00991	PATJ	PATJ, crumbs cell polarity complex component	Downregulated
11	204687_at	0.375	0.0440423	-3.22211	-3.75098	-1.00999	PARM1	prostate androgen-regulated mucin-like protein 1	Downregulated
12	207089_at	0.302	0.0091735	-5.63552	-1.9547	-1.01074	NRAP	nebulin related anchoring protein	Downregulated
13	206905_s_at	0.31	0.0156864	-4.69213	-2.55637	-1.01122	MATN1	matrilin 1, cartilage matrix protein	Downregulated
14	35150_at	0.303	0.0107715	-5.33798	-2.13266	-1.0139	CD40	CD40 molecule	Downregulated
15	220420_at	0.363	0.03968	-3.35353	-3.62937	-1.01398	LMAN1L	lectin, mannose binding 1 like	Downregulated
16	204889_s_at	0.302	0.0095188	-5.56585	-1.99546	-1.01526	NEURL1	neuralized E3 ubiquitin protein ligase 1	Downregulated
17	214212_x_at	0.375	0.0440786	-3.22109	-3.75194	-1.01648	FERMT2	fermitin family member 2	Downregulated
18	215201_at	0.375	0.0438448	-3.22771	-3.74574	-1.0174	REPS1	RALBP1 associated Eps domain containing 1	Downregulated
19	216954_x_at	0.313	0.0168652	-4.57523	-2.63901	-1.0176	ATP5O	ATP synthase, H+ transporting, mitochondrial F1 complex, O subunit	Downregulated
20	205819_at	0.355	0.0356399	-3.49241	-3.5042	-1.01857	MARCO	macrophage receptor with collagenous structure	Downregulated
21	220369_at	0.318	0.0209878	-4.23615	-2.88997	-1.01906	PPP4R3A	protein phosphatase 4 regulatory subunit 3A	Downregulated
22	222139_at	0.382	0.0496686	-3.07469	-3.89111	-1.01911	ERV3-2	endogenous retrovirus group 3 member 2	Downregulated
23	217022_s_at	0.381	0.0491833	-3.08657	-3.87967	-1.02034	IGHA2///IGHA1///IGH	immunoglobulin heavy constant alpha 2 (A2m marker)///immunoglobulin heavy constant alpha 1///immunoglobulin heavy locus	Downregulated
24	212097_at	0.291	0.0068478	-6.21387	-1.63633	-1.02669	CAV1	caveolin 1	Downregulated
25	210943_s_at	0.375	0.0445853	-3.20689	-3.76527	-1.0275	LYST	lysosomal trafficking regulator	Downregulated
26	204358_s_at	0.316	0.0195162	-4.34664	-2.80631	-1.02766	LOC100506718///FLRT2	uncharacterized LOC100506718///fibronectin leucine rich transmembrane protein 2	Downregulated
27	210965_x_at	0.301	0.0086128	-5.75617	-1.88538	-1.02814	CDK13	cyclin dependent kinase 13	Downregulated
28	210253_at	0.305	0.0136613	-4.92176	-2.39951	-1.02906	HTATIP2	HIV-1 Tat interactive protein 2	Downregulated
29	221687_s_at	0.315	0.0179309	-4.47818	-2.70911	-1.0302	MVB12B	multivesicular body subunit 12B	Downregulated
30	203780_at	0.318	0.0211246	-4.22638	-2.89746	-1.03134	MPZL2	myelin protein zero like 2	Downregulated
31	211493_x_at	0.303	0.0109361	-5.31057	-2.14957	-1.03223	DTNA	dystrobrevin alpha	Downregulated
32	203925_at	0.291	0.006344	-6.37328	-1.55447	-1.03297	GCLM	glutamate-cysteine ligase modifier subunit	Downregulated
33	218642_s_at	0.302	0.0089057	-5.69193	-1.92209	-1.03424	CHCHD7	coiled-coil-helix-coiled-coil-helix domain containing 7	Downregulated
34	221332_at	0.33	0.0258141	-3.93311	-3.12921	-1.03521	BMP15	bone morphogenetic protein 15	Downregulated
35	215169_at	0.316	0.0183846	-4.43907	-2.73774	-1.04009	SLC35E2B///SLC35E2	solute carrier family 35 member E2B///solute carrier family 35 member E2	Downregulated
36	208229_at	0.303	0.0130012	-5.0062	-2.3436	-1.04037	FGFR2	fibroblast growth factor receptor 2	Downregulated
37	213976_at	0.346	0.0314981	-3.6569	-3.36035	-1.04073	CIZ1	CDKN1A interacting zinc finger protein 1	Downregulated
38	214902_x_at	0.302	0.0097735	-5.5165	-2.02466	-1.04252	LPP	LIM domain containing preferred translocation partner in lipoma	Downregulated
39	215322_at	0.307	0.0153059	-4.73228	-2.52842	-1.04394	LONRF1	LON peptidase N-terminal domain and ring finger 1	Downregulated
40	222380_s_at	0.289	0.0060954	-6.45808	-1.5119	-1.04408	PDCD6	programmed cell death 6	Downregulated
41	213522_s_at	0.381	0.0484695	-3.10432	-3.86263	-1.04502	CSNK1D	casein kinase 1 delta	Downregulated
42	220020_at	0.342	0.0300104	-3.72275	-3.30408	-1.04578	XPNPEP3	X-prolyl aminopeptidase 3	Downregulated
43	208289_s_at	0.303	0.0121779	-5.11957	-2.26998	-1.04811	EI24	EI24, autophagy associated transmembrane protein	Downregulated
44	60794_f_at	0.375	0.0440163	-3.22285	-3.75029	-1.04892	ZNF814	zinc finger protein 814	Downregulated
45	202920_at	0.303	0.0102285	-5.43233	-2.07512	-1.05	ANK2	ankyrin 2, neuronal	Downregulated
46	220002_at	0.307	0.0148428	-4.7829	-2.49351	-1.05001	KIF26B	kinesin family member 26B	Downregulated
47	205370_x_at	0.302	0.0098986	-5.49286	-2.03875	-1.0505	DBT	dihydrolipoamide branched chain transacylase E2	Downregulated
48	221765_at	0.307	0.0146644	-4.80295	-2.47978	-1.05132	UGCG	UDP-glucose ceramide glucosyltransferase	Downregulated
49	211124_s_at	0.303	0.0122585	-5.10804	-2.27739	-1.05202	KITLG	KIT ligand	Downregulated
50	206531_at	0.339	0.0285695	-3.79056	-3.2469	-1.05247	DPF1	double PHD fingers 1	Downregulated
51	220194_at	0.346	0.0311712	-3.67103	-3.34822	-1.05288	NSUN7	NOP2/Sun RNA methyltransferase family member 7	Downregulated
52	44702_at	0.318	0.0209949	-4.23564	-2.89036	-1.0536	SYDE1	synapse defective Rho GTPase homolog 1	Downregulated
53	32069_at	0.303	0.0116288	-5.20079	-2.21823	-1.05551	N4BP1	NEDD4 binding protein 1	Downregulated
54	213019_at	0.291	0.0063728	-6.36371	-1.55932	-1.05921	RANBP6	RAN binding protein 6	Downregulated
55	217544_at	0.34	0.0287702	-3.78086	-3.25503	-1.05988	MIR3916	microRNA 3916	Downregulated
56	208892_s_at	0.305	0.0136543	-4.92262	-2.39894	-1.06186	DUSP6	dual specificity phosphatase 6	Downregulated
57	205431_s_at	0.302	0.0088172	-5.71104	-1.91112	-1.06492	BMP5	bone morphogenetic protein 5	Downregulated
58	204680_s_at	0.36	0.0385975	-3.38895	-3.59712	-1.06672	RAPGEF5	Rap guanine nucleotide exchange factor 5	Downregulated
59	213177_at	0.359	0.0374557	-3.42768	-3.56211	-1.06757	MAPK8IP3	mitogen-activated protein kinase 8 interacting protein 3	Downregulated
60	219936_s_at	0.303	0.0130579	-4.99874	-2.3485	-1.06817	GPR87	G protein-coupled receptor 87	Downregulated
61	204895_x_at	0.302	0.0087489	-5.72597	-1.90258	-1.07439	MUC4	mucin 4, cell surface associated	Downregulated
62	221728_x_at	0.303	0.0118203	-5.17192	-2.23653	-1.0762	XIST	X inactive specific transcript (non-protein coding)	Downregulated
63	218906_x_at	0.303	0.0108682	-5.32181	-2.14263	-1.07661	KLC2	kinesin light chain 2	Downregulated
64	215992_s_at	0.362	0.0394185	-3.36198	-3.62166	-1.07751	RAPGEF2	Rap guanine nucleotide exchange factor 2	Downregulated
65	212249_at	0.289	0.0059384	-6.514	-1.48419	-1.07819	PIK3R1	phosphoinositide-3-kinase regulatory subunit 1	Downregulated
66	215599_at	0.321	0.0227638	-4.11522	-2.98369	-1.07887	GUSBP9///GUSBP3	glucuronidase, beta pseudogene 9///glucuronidase, beta pseudogene 3	Downregulated
67	220338_at	0.324	0.0235614	-4.06474	-3.02349	-1.08131	RALGPS2	Ral GEF with PH domain and SH3 binding motif 2	Downregulated
68	214059_at	0.3	0.0085463	-5.77116	-1.87688	-1.08182	IFI44	interferon induced protein 44	Downregulated
69	214787_at	0.291	0.0070333	-6.15893	-1.66511	-1.08476	DENND4A	DENN domain containing 4A	Downregulated
70	213167_s_at	0.332	0.026741	-3.8831	-3.17012	-1.08519	SLC5A3	solute carrier family 5 member 3	Downregulated
71	220085_at	0.303	0.0111333	-5.27844	-2.16952	-1.08683	HELLS	helicase, lymphoid-specific	Downregulated
72	219105_x_at	0.342	0.0292185	-3.7595	-3.27299	-1.08945	ORC6	origin recognition complex subunit 6	Downregulated
73	206346_at	0.316	0.0194864	-4.34898	-2.80456	-1.09002	PRLR	prolactin receptor	Downregulated
74	214313_s_at	0.289	0.0053958	-6.72298	-1.38309	-1.09045	EIF5B	eukaryotic translation initiation factor 5B	Downregulated
75	218986_s_at	0.291	0.0073733	-6.06295	-1.7161	-1.09298	DDX60	DEXD/H-box helicase 60	Downregulated
76	213553_x_at	0.291	0.0070566	-6.15217	-1.66867	-1.09317	APOC1	apolipoprotein C1	Downregulated
77	207299_s_at	0.327	0.0245158	-4.00711	-3.06943	-1.09709	GRM1	glutamate metabotropic receptor 1	Downregulated
78	208320_at	0.346	0.0317343	-3.64681	-3.36905	-1.09808	CABP1	calcium binding protein 1	Downregulated
79	202917_s_at	0.352	0.0343934	-3.53929	-3.46273	-1.09823	S100A8	S100 calcium binding protein A8	Downregulated
80	208140_s_at	0.316	0.0185378	-4.42613	-2.74726	-1.10084	DRC3	dynein regulatory complex subunit 3	Downregulated
81	212384_at	0.353	0.0346922	-3.52786	-3.47281	-1.10113	ATP6V1G2-DDX39B///SNORD84///DDX39B	ATP6V1G2-DDX39B readthrough (NMD candidate)///small nucleolar RNA, C/D box 84///DEAD-box helicase 39B	Downregulated
82	212794_s_at	0.303	0.0116215	-5.2019	-2.21753	-1.10152	KIAA1033	KIAA1033	Downregulated
83	210319_x_at	0.289	0.0054716	-6.69219	-1.39774	-1.1062	MSX2	msh homeobox 2	Downregulated
84	212192_at	0.318	0.0208013	-4.2496	-2.87969	-1.10623	KCTD12	potassium channel tetramerization domain containing 12	Downregulated
85	213275_x_at	0.307	0.0142037	-4.85618	-2.44358	-1.10745	CTSB	cathepsin B	Downregulated
86	214020_x_at	0.303	0.011483	-5.22319	-2.2041	-1.10982	ITGB5	integrin subunit beta 5	Downregulated
87	211548_s_at	0.315	0.0175053	-4.51603	-2.6816	-1.11255	HPGD	hydroxyprostaglandin dehydrogenase 15-(NAD)	Downregulated
88	215550_at	0.317	0.019745	-4.32877	-2.81971	-1.1149	SRGAP3	SLIT-ROBO Rho GTPase activating protein 3	Downregulated
89	216261_at	0.36	0.0378672	-3.41355	-3.57485	-1.11531	ITGB3	integrin subunit beta 3	Downregulated
90	215170_s_at	0.36	0.0386644	-3.38673	-3.59914	-1.11773	CEP152	centrosomal protein 152	Downregulated
91	209936_at	0.36	0.0381274	-3.40472	-3.58283	-1.11906	RBM5	RNA binding motif protein 5	Downregulated
92	211368_s_at	0.381	0.0487442	-3.09745	-3.86922	-1.11995	CASP1	caspase 1	Downregulated
93	209016_s_at	0.344	0.0308044	-3.68711	-3.33445	-1.12293	KRT7	keratin 7	Downregulated
94	203324_s_at	0.291	0.0069357	-6.18761	-1.65005	-1.12296	CAV2	caveolin 2	Downregulated
95	220005_at	0.289	0.0055969	-6.64247	-1.42158	-1.12333	P2RY13	purinergic receptor P2Y13	Downregulated
96	210986_s_at	0.289	0.0059142	-6.52278	-1.47986	-1.12433	TPM1	tropomyosin 1 (alpha)	Downregulated
97	213089_at	0.291	0.0066141	-6.28586	-1.59906	-1.12536	LOC100272216	uncharacterized LOC100272216	Downregulated
98	220796_x_at	0.296	0.0080022	-5.89964	-1.80499	-1.1261	SLC35E1	solute carrier family 35 member E1	Downregulated
99	214369_s_at	0.302	0.0093233	-5.60489	-1.97255	-1.12722	RASGRP2	RAS guanyl releasing protein 2	Downregulated
100	214662_at	0.331	0.026296	-3.90683	-3.15065	-1.12799	WDR43	WD repeat domain 43	Downregulated
101	213964_x_at	0.313	0.0169471	-4.56749	-2.64455	-1.12988	RPARP-AS1	RPARP antisense RNA 1	Downregulated
102	222242_s_at	0.289	0.006015	-6.48648	-1.49779	-1.13141	KLK5	kallikrein related peptidase 5	Downregulated
103	217693_x_at	0.289	0.0053359	-6.74773	-1.37137	-1.13455	MAGOH2P	mago homolog 2, pseudogene	Downregulated
104	221301_at	0.351	0.0339286	-3.55732	-3.44688	-1.13567	VWA7	von Willebrand factor A domain containing 7	Downregulated
105	213573_at	0.382	0.0499671	-3.06745	-3.89809	-1.14021	KPNB1	karyopherin subunit beta 1	Downregulated
106	207352_s_at	0.324	0.0236134	-4.06153	-3.02604	-1.14235	GABRB2	gamma-aminobutyric acid type A receptor beta2 subunit	Downregulated
107	211768_at	0.369	0.042423	-3.26893	-3.7073	-1.14584	LAT2	linker for activation of T-cells family member 2	Downregulated
108	220988_s_at	0.289	0.0061278	-6.44677	-1.51754	-1.14861	C1QTNF3	C1q and tumor necrosis factor related protein 3	Downregulated
109	201468_s_at	0.296	0.0079699	-5.90761	-1.80059	-1.14959	NQO1	NAD(P)H quinone dehydrogenase 1	Downregulated
110	206966_s_at	0.303	0.0116401	-5.19908	-2.21931	-1.1499	KLF12	Kruppel like factor 12	Downregulated
111	217127_at	0.358	0.037122	-3.43928	-3.55169	-1.15033	CTH	cystathionine gamma-lyase	Downregulated
112	214594_x_at	0.313	0.0168057	-4.58088	-2.63497	-1.15266	ATP8B1	ATPase phospholipid transporting 8B1	Downregulated
113	207283_at	0.332	0.0266463	-3.8881	-3.166	-1.15975	RPL23AP32	ribosomal protein L23a pseudogene 32	Downregulated
114	217853_at	0.303	0.0110452	-5.2927	-2.16065	-1.16066	TNS3	tensin 3	Downregulated
115	217319_x_at	0.381	0.0492835	-3.08411	-3.88204	-1.16083	CYP4A22///CYP4A11	cytochrome P450 family 4 subfamily A member 22///cytochrome P450 family 4 subfamily A member 11	Downregulated
116	219024_at	0.302	0.0087983	-5.71515	-1.90877	-1.16186	PLEKHA1	pleckstrin homology domain containing A1	Downregulated
117	207762_at	0.316	0.0186669	-4.41534	-2.75523	-1.1623	LPAL2	lipoprotein(a) like 2, pseudogene	Downregulated
118	210572_at	0.381	0.0486831	-3.09897	-3.86776	-1.16376	PCDHA2///PCDHA3	protocadherin alpha 2///protocadherin alpha 3	Downregulated
119	200979_at	0.313	0.0168483	-4.57683	-2.63787	-1.16572	PDHA1	pyruvate dehydrogenase (lipoamide) alpha 1	Downregulated
120	204933_s_at	0.289	0.0060479	-6.47481	-1.50357	-1.16842	TNFRSF11B	TNF receptor superfamily member 11b	Downregulated
121	217182_at	0.288	0.0048783	-6.94933	-1.27782	-1.17235	MUC5AC	mucin 5AC, oligomeric mucus/gel-forming	Downregulated
122	219385_at	0.307	0.0152649	-4.73668	-2.52537	-1.1731	SLAMF8	SLAM family member 8	Downregulated
123	212451_at	0.289	0.0055551	-6.6589	-1.41368	-1.17654	SECISBP2L	SECIS binding protein 2 like	Downregulated
124	217453_at	0.314	0.0171133	-4.55195	-2.6557	-1.17687	LOC729815	uncharacterized LOC729815	Downregulated
125	204840_s_at	0.307	0.0151293	-4.75135	-2.51523	-1.17761	EEA1	early endosome antigen 1	Downregulated
126	44790_s_at	0.289	0.0056702	-6.61406	-1.4353	-1.17766	KIAA0226L	KIAA0226 like	Downregulated
127	217608_at	0.372	0.043358	-3.24163	-3.73272	-1.17877	SREK1IP1	SREK1 interacting protein 1	Downregulated
128	209373_at	0.291	0.0063072	-6.38554	-1.54828	-1.17923	MALL	mal, T-cell differentiation protein like	Downregulated
129	221612_at	0.289	0.00597	-6.5026	-1.48981	-1.18329	LRTM1	leucine rich repeats and transmembrane domains 1	Downregulated
130	204055_s_at	0.318	0.0200571	-4.30483	-2.83775	-1.18389	CTAGE5	CTAGE family member 5, ER export factor	Downregulated
131	208322_s_at	0.318	0.0207049	-4.25661	-2.87434	-1.18435	ST3GAL1	ST3 beta-galactoside alpha-2,3-sialyltransferase 1	Downregulated
132	209844_at	0.302	0.0091335	-5.64381	-1.94988	-1.18497	HOXB13	homeobox B13	Downregulated
133	203888_at	0.3	0.0085507	-5.77015	-1.87745	-1.18812	THBD	thrombomodulin	Downregulated
134	203742_s_at	0.327	0.0244786	-4.0093	-3.06768	-1.19045	LOC732360///TDG	G/T mismatch-specific thymine DNA glycosylase-like///thymine DNA glycosylase	Downregulated
135	204994_at	0.381	0.0483984	-3.1061	-3.86092	-1.19055	MX2	MX dynamin like GTPase 2	Downregulated
136	213689_x_at	0.376	0.0452062	-3.18977	-3.78139	-1.19116	FAM69A	family with sequence similarity 69 member A	Downregulated
137	217951_s_at	0.377	0.0453679	-3.18535	-3.78555	-1.19138	PHF3	PHD finger protein 3	Downregulated
138	207951_at	0.375	0.0443337	-3.21392	-3.75867	-1.19176	CSN2	casein beta	Downregulated
139	207195_at	0.346	0.0313825	-3.66188	-3.35608	-1.19208	CNTN6	contactin 6	Downregulated
140	217813_s_at	0.32	0.0221368	-4.1565	-2.95144	-1.1933	SPIN1	spindlin 1	Downregulated
141	208859_s_at	0.303	0.0113823	-5.23887	-2.19425	-1.19363	ATRX	ATRX, chromatin remodeler	Downregulated
142	219280_at	0.309	0.0154598	-4.71589	-2.53981	-1.19378	BRWD1	bromodomain and WD repeat domain containing 1	Downregulated
143	213572_s_at	0.327	0.0248934	-3.98509	-3.08713	-1.19466	SERPINB1	serpin family B member 1	Downregulated
144	218332_at	0.375	0.0444939	-3.20944	-3.76287	-1.19764	BEX1	brain expressed X-linked 1	Downregulated
145	204438_at	0.289	0.0056594	-6.61821	-1.43329	-1.1979	MRC1	mannose receptor, C type 1	Downregulated
146	213067_at	0.33	0.0257554	-3.93635	-3.12657	-1.19929	MYH10	myosin, heavy chain 10, non-muscle	Downregulated
147	205896_at	0.326	0.0241693	-4.0277	-3.05296	-1.20176	SLC22A4	solute carrier family 22 member 4	Downregulated
148	203783_x_at	0.327	0.0250714	-3.97485	-3.09538	-1.20182	POLRMT	RNA polymerase mitochondrial	Downregulated
149	219995_s_at	0.327	0.0248487	-3.98767	-3.08505	-1.20224	ZNF750	zinc finger protein 750	Downregulated
150	217501_at	0.303	0.0114182	-5.23327	-2.19776	-1.20296	CIAO1	cytosolic iron-sulfur assembly component 1	Downregulated
151	215067_x_at	0.316	0.0192782	-4.3655	-2.79222	-1.20339	PRDX2	peroxiredoxin 2	Downregulated
152	209354_at	0.348	0.0328953	-3.59852	-3.41087	-1.20378	TNFRSF14	TNF receptor superfamily member 14	Downregulated
153	203071_at	0.286	0.0039823	-7.42586	-1.06966	-1.20442	MIR6872///SEMA3B	microRNA 6872///semaphorin 3B	Downregulated
154	211101_x_at	0.303	0.0106507	-5.35843	-2.1201	-1.20835	LILRA2	leukocyte immunoglobulin like receptor A2	Downregulated
155	211332_x_at	0.381	0.0487906	-3.09629	-3.87033	-1.21018	HFE	hemochromatosis	Downregulated
156	214715_x_at	0.303	0.0130056	-5.00562	-2.34398	-1.21115	ZNF160	zinc finger protein 160	Downregulated
157	209155_s_at	0.302	0.0091983	-5.6304	-1.95768	-1.21194	NT5C2	5'-nucleotidase, cytosolic II	Downregulated
158	216408_at	0.309	0.0154357	-4.71844	-2.53803	-1.21534	OR2B2	olfactory receptor family 2 subfamily B member 2	Downregulated
159	212353_at	0.378	0.0461689	-3.16378	-3.80595	-1.21546	SULF1	sulfatase 1	Downregulated
160	208352_x_at	0.381	0.0486897	-3.09881	-3.86792	-1.21783	ANK1	ankyrin 1	Downregulated
161	207269_at	0.356	0.036613	-3.45722	-3.5356	-1.21833	DEFA4	defensin alpha 4	Downregulated
162	216911_s_at	0.382	0.0496355	-3.0755	-3.89033	-1.21955	HIC2	hypermethylated in cancer 2	Downregulated
163	201083_s_at	0.296	0.0079369	-5.91581	-1.79607	-1.22106	BCLAF1	BCL2 associated transcription factor 1	Downregulated
164	213252_at	0.32	0.0222999	-4.14562	-2.95991	-1.22851	SH3PXD2A	SH3 and PX domains 2A	Downregulated
165	220720_x_at	0.286	0.0036821	-7.61777	-0.99065	-1.23022	MZT2B	mitotic spindle organizing protein 2B	Downregulated
166	205348_s_at	0.288	0.0048543	-6.96057	-1.27271	-1.2321	DYNC1I1	dynein cytoplasmic 1 intermediate chain 1	Downregulated
167	211118_x_at	0.286	0.0043721	-7.20302	-1.16482	-1.23242	ESR2	estrogen receptor 2	Downregulated
168	211125_x_at	0.317	0.0197825	-4.32588	-2.82189	-1.23383	GRIN1	glutamate ionotropic receptor NMDA type subunit 1	Downregulated
169	214122_at	0.346	0.0312495	-3.66763	-3.35114	-1.23511	PDLIM7	PDZ and LIM domain 7	Downregulated
170	204279_at	0.333	0.026919	-3.87374	-3.17781	-1.23717	PSMB9	proteasome subunit beta 9	Downregulated
171	209460_at	0.373	0.043508	-3.23732	-3.73675	-1.23768	ABAT	4-aminobutyrate aminotransferase	Downregulated
172	219390_at	0.303	0.0113534	-5.24341	-2.1914	-1.24022	FKBP14	FK506 binding protein 14	Downregulated
173	213048_s_at	0.326	0.0239158	-4.043	-3.04076	-1.24431	SET	SET nuclear proto-oncogene	Downregulated
174	214303_x_at	0.316	0.0195439	-4.34446	-2.80794	-1.24465	MUC5AC	mucin 5AC, oligomeric mucus/gel-forming	Downregulated
175	213956_at	0.289	0.0050177	-6.88538	-1.30713	-1.24825	CEP350	centrosomal protein 350	Downregulated
176	203323_at	0.286	0.0041535	-7.3247	-1.1124	-1.25681	CAV2	caveolin 2	Downregulated
177	208003_s_at	0.378	0.0460297	-3.1675	-3.80243	-1.25755	NFAT5	nuclear factor of activated T-cells 5	Downregulated
178	219290_x_at	0.316	0.0192884	-4.36468	-2.79283	-1.25832	DAPP1	dual adaptor of phosphotyrosine and 3-phosphoinositides 1	Downregulated
179	205979_at	0.353	0.0345794	-3.53216	-3.46901	-1.25954	SCGB2A1	secretoglobin family 2A member 1	Downregulated
180	211146_at	0.303	0.0110426	-5.29313	-2.16039	-1.26149	IGKC	immunoglobulin kappa constant	Downregulated
181	210800_at	0.291	0.0071702	-6.1196	-1.68589	-1.26155	TIMM8A	translocase of inner mitochondrial membrane 8 homolog A (yeast)	Downregulated
182	203078_at	0.339	0.0286594	-3.78621	-3.25055	-1.2629	CUL2	cullin 2	Downregulated
183	221995_s_at	0.369	0.0422497	-3.27407	-3.70253	-1.26473	MRPL57	mitochondrial ribosomal protein L57	Downregulated
184	203255_at	0.292	0.007406	-6.05402	-1.72089	-1.26554	FBXO11	F-box protein 11	Downregulated
185	201631_s_at	0.286	0.004771	-7.00015	-1.25477	-1.26848	IER3	immediate early response 3	Downregulated
186	207928_s_at	0.303	0.0125753	-5.06366	-2.30608	-1.27133	GLRA3	glycine receptor alpha 3	Downregulated
187	222066_at	0.307	0.0146714	-4.80215	-2.48032	-1.27366	EPB41L1	erythrocyte membrane protein band 4.1 like 1	Downregulated
188	203757_s_at	0.302	0.0091484	-5.64072	-1.95168	-1.27557	CEACAM6	carcinoembryonic antigen related cell adhesion molecule 6	Downregulated
189	336_at	0.382	0.0496928	-3.0741	-3.89168	-1.27992	TBXA2R	thromboxane A2 receptor	Downregulated
190	220710_at	0.316	0.0190805	-4.3814	-2.78038	-1.28043	ANP32A-IT1	ANP32A intronic transcript 1	Downregulated
191	204665_at	0.303	0.0117191	-5.18711	-2.22689	-1.28166	SIKE1	suppressor of IKBKE 1	Downregulated
192	209310_s_at	0.36	0.0379883	-3.40944	-3.57857	-1.2837	CASP4	caspase 4	Downregulated
193	204206_at	0.367	0.041083	-3.30938	-3.66988	-1.28377	MNT	MAX network transcriptional repressor	Downregulated
194	210233_at	0.303	0.0125418	-5.06829	-2.30308	-1.28422	IL1RAP	interleukin 1 receptor accessory protein	Downregulated
195	218974_at	0.302	0.0095422	-5.56123	-1.99818	-1.28477	SOBP	sine oculis binding protein homolog	Downregulated
196	209908_s_at	0.286	0.0032436	-7.93784	-0.86459	-1.28564	TGFB2	transforming growth factor beta 2	Downregulated
197	213250_at	0.315	0.0178939	-4.48143	-2.70674	-1.288	CCDC85B	coiled-coil domain containing 85B	Downregulated
198	205657_at	0.303	0.0100799	-5.45928	-2.05888	-1.29102	HAAO	3-hydroxyanthranilate 3,4-dioxygenase	Downregulated
199	211062_s_at	0.333	0.0269506	-3.87209	-3.17917	-1.2948	GPR78///CPZ	G protein-coupled receptor 78///carboxypeptidase Z	Downregulated
200	220221_at	0.305	0.0134421	-4.94921	-2.38123	-1.29503	VPS13D	vacuolar protein sorting 13 homolog D	Downregulated
201	202526_at	0.289	0.0057276	-6.59215	-1.44592	-1.29629	SMAD4	SMAD family member 4	Downregulated
202	221172_at	0.358	0.0371099	-3.4397	-3.55131	-1.29653	C7orf69	chromosome 7 open reading frame 69	Downregulated
203	204378_at	0.314	0.0172252	-4.54159	-2.66315	-1.29807	BCAS1	breast carcinoma amplified sequence 1	Downregulated
204	206953_s_at	0.376	0.0451271	-3.19193	-3.77935	-1.29928	ADGRL2	adhesion G protein-coupled receptor L2	Downregulated
205	221540_x_at	0.303	0.0115088	-5.2192	-2.20662	-1.30026	GTF2H2C_2///GTF2H2C///GTF2H2B///GTF2H2	GTF2H2 family member C, copy 2///GTF2H2 family member C///general transcription factor IIH subunit 2B (pseudogene)///general transcription factor IIH subunit 2	Downregulated
206	220404_at	0.329	0.0253968	-3.95637	-3.11032	-1.30148	ADGRG3	adhesion G protein-coupled receptor G3	Downregulated
207	203215_s_at	0.289	0.0051617	-6.82174	-1.33663	-1.30213	MYO6	myosin VI	Downregulated
208	202807_s_at	0.307	0.0146602	-4.80342	-2.47946	-1.30389	TOM1	target of myb1 membrane trafficking protein	Downregulated
209	219872_at	0.315	0.0178385	-4.4863	-2.70319	-1.30466	FAM198B	family with sequence similarity 198 member B	Downregulated
210	208258_s_at	0.307	0.0140966	-4.86887	-2.43501	-1.30627	GAS2L1	growth arrest specific 2 like 1	Downregulated
211	211049_at	0.289	0.0059931	-6.49429	-1.49392	-1.30682	TLX2	T-cell leukemia homeobox 2	Downregulated
212	221466_at	0.303	0.0121386	-5.12523	-2.26635	-1.30682	P2RY4	pyrimidinergic receptor P2Y4	Downregulated
213	210985_s_at	0.291	0.0070783	-6.1459	-1.67198	-1.30925	SP100	SP100 nuclear antigen	Downregulated
214	207561_s_at	0.353	0.0350393	-3.51474	-3.4844	-1.31033	ABCB8///ASIC3	ATP binding cassette subfamily B member 8///acid sensing ion channel subunit 3	Downregulated
215	218232_at	0.351	0.0336256	-3.56923	-3.43644	-1.31142	C1QA	complement C1q A chain	Downregulated
216	220415_at	0.302	0.0090468	-5.66194	-1.93938	-1.31285	FPGT-TNNI3K///TNNI3K	FPGT-TNNI3K readthrough///TNNI3 interacting kinase	Downregulated
217	203533_s_at	0.339	0.0280065	-3.81824	-3.22378	-1.31444	CUL5	cullin 5	Downregulated
218	215597_x_at	0.286	0.0039184	-7.46511	-1.05329	-1.31585	LOC101929165	uncharacterized LOC101929165	Downregulated
219	209867_s_at	0.326	0.0242702	-4.02167	-3.05778	-1.31639	ADGRL3	adhesion G protein-coupled receptor L3	Downregulated
220	214858_at	0.286	0.0030861	-8.06678	-0.81574	-1.31865	PP14571	uncharacterized LOC100130449	Downregulated
221	211445_x_at	0.297	0.0084278	-5.79823	-1.86159	-1.31919	NACAP1	nascent polypeptide associated complex alpha subunit pseudogene 1	Downregulated
222	205809_s_at	0.305	0.0134342	-4.95021	-2.38057	-1.32014	WASL	Wiskott-Aldrich syndrome like	Downregulated
223	207537_at	0.381	0.0483452	-3.10744	-3.85964	-1.32036	PFKFB1	6-phosphofructo-2-kinase/fructose-2,6-biphosphatase 1	Downregulated
224	209988_s_at	0.286	0.0041676	-7.3166	-1.11585	-1.32247	ASCL1	achaete-scute family bHLH transcription factor 1	Downregulated
225	215240_at	0.32	0.0223056	-4.14524	-2.96021	-1.32595	ITGB3	integrin subunit beta 3	Downregulated
226	211000_s_at	0.307	0.0150192	-4.76339	-2.50693	-1.329	IL6ST	interleukin 6 signal transducer	Downregulated
227	220558_x_at	0.355	0.0357701	-3.48763	-3.50845	-1.32982	TSPAN32	tetraspanin 32	Downregulated
228	47105_at	0.318	0.0202803	-4.288	-2.85048	-1.33579	DUS2	dihydrouridine synthase 2	Downregulated
229	212044_s_at	0.293	0.0076478	-5.98953	-1.75572	-1.33608	RPL27A	ribosomal protein L27a	Downregulated
230	220595_at	0.286	0.0036055	-7.67	-0.9696	-1.33992	PDZRN4	PDZ domain containing ring finger 4	Downregulated
231	217083_at	0.302	0.0098819	-5.496	-2.03688	-1.34039	IGHV3-75	immunoglobulin heavy variable 3-75 (pseudogene)	Downregulated
232	202018_s_at	0.355	0.0360678	-3.47679	-3.51811	-1.34041	LTF	lactotransferrin	Downregulated
233	216832_at	0.303	0.0099861	-5.47655	-2.04851	-1.34107	RUNX1T1	RUNX1 translocation partner 1	Downregulated
234	208137_x_at	0.31	0.0158967	-4.67047	-2.57153	-1.34383	ZNF611	zinc finger protein 611	Downregulated
235	203998_s_at	0.31	0.0157559	-4.68493	-2.5614	-1.3443	SYT1	synaptotagmin 1	Downregulated
236	219380_x_at	0.338	0.0279359	-3.82176	-3.22085	-1.34743	POLH	DNA polymerase eta	Downregulated
237	219439_at	0.286	0.0034145	-7.80674	-0.91538	-1.35407	C1GALT1	core 1 synthase, glycoprotein-N-acetylgalactosamine 3-beta-galactosyltransferase 1	Downregulated
238	221615_at	0.316	0.0182515	-4.45041	-2.72941	-1.3541	BMP8B	bone morphogenetic protein 8b	Downregulated
239	215455_at	0.297	0.00803	-5.89279	-1.80878	-1.35782	TIMELESS	timeless circadian clock	Downregulated
240	211657_at	0.28	0.0027772	-8.34648	-0.71338	-1.36346	CEACAM6	carcinoembryonic antigen related cell adhesion molecule 6	Downregulated
241	215600_x_at	0.291	0.0066907	-6.26188	-1.61142	-1.36517	FBXW12	F-box and WD repeat domain containing 12	Downregulated
242	217192_s_at	0.381	0.0490972	-3.0887	-3.87763	-1.37108	PRDM1	PR/SET domain 1	Downregulated
243	201842_s_at	0.322	0.0228406	-4.11026	-2.98758	-1.37326	EFEMP1	EGF containing fibulin like extracellular matrix protein 1	Downregulated
244	218818_at	0.316	0.01826	-4.44969	-2.72995	-1.3778	FHL3	four and a half LIM domains 3	Downregulated
245	214401_at	0.303	0.0120336	-5.14047	-2.25659	-1.38105	PAX1	paired box 1	Downregulated
246	222181_at	0.286	0.0043873	-7.1949	-1.16836	-1.38333	CNOT2	CCR4-NOT transcription complex subunit 2	Downregulated
247	220186_s_at	0.335	0.0272971	-3.85413	-3.194	-1.39133	CDHR2	cadherin related family member 2	Downregulated
248	204387_x_at	0.381	0.049114	-3.08828	-3.87803	-1.39423	MRPL57	mitochondrial ribosomal protein L57	Downregulated
249	214815_at	0.295	0.0078539	-5.93662	-1.78462	-1.39425	TRIM33	tripartite motif containing 33	Downregulated
250	220351_at	0.274	0.002648	-8.47582	-0.66766	-1.39612	ACKR4	atypical chemokine receptor 4	Downregulated
251	216312_at	0.343	0.0306787	-3.69267	-3.32969	-1.40122	ATP2B3	ATPase plasma membrane Ca2+ transporting 3	Downregulated
252	208900_s_at	0.286	0.0042954	-7.24479	-1.1467	-1.40553	TOP1	topoisomerase (DNA) I	Downregulated
253	217660_at	0.302	0.008755	-5.72464	-1.90334	-1.406	MYH14	myosin, heavy chain 14, non-muscle	Downregulated
254	201843_s_at	0.291	0.0073743	-6.06269	-1.71624	-1.40634	EFEMP1	EGF containing fibulin like extracellular matrix protein 1	Downregulated
255	213705_at	0.33	0.0260591	-3.91967	-3.14016	-1.40646	GGCX	gamma-glutamyl carboxylase	Downregulated
256	211831_s_at	0.332	0.026863	-3.87668	-3.1754	-1.41244	THPO	thrombopoietin	Downregulated
257	221429_x_at	0.296	0.0078956	-5.92614	-1.79038	-1.42513	TEX13A	testis expressed 13A	Downregulated
258	205476_at	0.335	0.027221	-3.85805	-3.19076	-1.4296	CCL20	C-C motif chemokine ligand 20	Downregulated
259	201579_at	0.282	0.0028745	-8.25418	-0.74662	-1.43138	FAT1	FAT atypical cadherin 1	Downregulated
260	216871_at	0.307	0.0143927	-4.83407	-2.45857	-1.43138	ZDHHC17	zinc finger DHHC-type containing 17	Downregulated
261	220472_at	0.303	0.0106918	-5.35143	-2.1244	-1.43161	ZCCHC4	zinc finger CCHC-type containing 4	Downregulated
262	214415_at	0.291	0.0064214	-6.34774	-1.56742	-1.43431	PLGLB1///PLGLB2	plasminogen-like B1///plasminogen-like B2	Downregulated
263	221297_at	0.307	0.0144844	-4.82348	-2.46577	-1.43465	GPRC5D	G protein-coupled receptor class C group 5 member D	Downregulated
264	213953_at	0.286	0.0035499	-7.70882	-0.95408	-1.43625	KRT20	keratin 20	Downregulated
265	205087_at	0.301	0.0085866	-5.76206	-1.88203	-1.4375	RWDD3	RWD domain containing 3	Downregulated
266	205590_at	0.289	0.0052527	-6.78268	-1.3549	-1.44533	RASGRP1	RAS guanyl releasing protein 1	Downregulated
267	221244_s_at	0.286	0.0033946	-7.82152	-0.9096	-1.4478	PDPK1	3-phosphoinositide dependent protein kinase 1	Downregulated
268	214821_at	0.267	0.0023233	-8.84052	-0.54394	-1.45622	SLC25A4	solute carrier family 25 member 4	Downregulated
269	201996_s_at	0.289	0.0058685	-6.53949	-1.47165	-1.45674	SPEN	spen family transcriptional repressor	Downregulated
270	204232_at	0.343	0.0303829	-3.70588	-3.31842	-1.45814	FCER1G	Fc fragment of IgE receptor Ig	Downregulated
271	204075_s_at	0.37	0.0427359	-3.25971	-3.71587	-1.4604	CEP104	centrosomal protein 104	Downregulated
272	219028_at	0.297	0.0083853	-5.80806	-1.85606	-1.46066	HIPK2	homeodomain interacting protein kinase 2	Downregulated
273	204886_at	0.268	0.0023787	-8.77375	-0.56604	-1.46166	PLK4	polo like kinase 4	Downregulated
274	203147_s_at	0.289	0.0052117	-6.80017	-1.3467	-1.4633	TRIM14	tripartite motif containing 14	Downregulated
275	211151_x_at	0.323	0.0230515	-4.09676	-2.9982	-1.46335	GH1	growth hormone 1	Downregulated
276	204713_s_at	0.381	0.0482204	-3.11058	-3.85663	-1.46336	F5	coagulation factor V	Downregulated
277	213789_at	0.303	0.0112277	-5.26329	-2.17896	-1.46668	EBP	emopamil binding protein (sterol isomerase)	Downregulated
278	214053_at	0.286	0.0046895	-7.03981	-1.23693	-1.46759	ERBB4	erb-b2 receptor tyrosine kinase 4	Downregulated
279	211698_at	0.316	0.0181596	-4.4583	-2.72363	-1.4689	EID1	EP300 interacting inhibitor of differentiation 1	Downregulated
280	216697_at	0.381	0.0470223	-3.1413	-3.8273	-1.47114	TRIO	trio Rho guanine nucleotide exchange factor	Downregulated
281	222184_at	0.332	0.0267292	-3.88372	-3.1696	-1.47212	LINC00965	long intergenic non-protein coding RNA 965	Downregulated
282	219729_at	0.302	0.0087376	-5.72846	-1.90116	-1.47361	PRRX2	paired related homeobox 2	Downregulated
283	213311_s_at	0.289	0.0052013	-6.80463	-1.34462	-1.48001	TCF25	transcription factor 25	Downregulated
284	216281_at	0.379	0.0465138	-3.15464	-3.81463	-1.4804	DICER1	dicer 1, ribonuclease III	Downregulated
285	219808_at	0.346	0.0318969	-3.63991	-3.37499	-1.48437	SCLY	selenocysteine lyase	Downregulated
286	209829_at	0.33	0.0258998	-3.92839	-3.13305	-1.48762	FAM65B	family with sequence similarity 65 member B	Downregulated
287	207142_at	0.347	0.0325417	-3.613	-3.39829	-1.48841	KCNJ3	potassium voltage-gated channel subfamily J member 3	Downregulated
288	202648_at	0.381	0.0478768	-3.1193	-3.84829	-1.49376	TCF3	transcription factor 3	Downregulated
289	211265_at	0.362	0.0394871	-3.35975	-3.62368	-1.49504	PTGER3	prostaglandin E receptor 3	Downregulated
290	206020_at	0.32	0.0222889	-4.14636	-2.95934	-1.4967	SOCS6	suppressor of cytokine signaling 6	Downregulated
291	205064_at	0.355	0.0358075	-3.48627	-3.50967	-1.502	SPRR1B	small proline rich protein 1B	Downregulated
292	212027_at	0.281	0.0028287	-8.29712	-0.7311	-1.50679	RBM25	RNA binding motif protein 25	Downregulated
293	210020_x_at	0.291	0.0070738	-6.14718	-1.6713	-1.50774	CALML3	calmodulin like 3	Downregulated
294	206169_x_at	0.291	0.0073669	-6.06472	-1.71515	-1.50807	ZC3H7B	zinc finger CCCH-type containing 7B	Downregulated
295	203887_s_at	0.303	0.0107242	-5.34596	-2.12776	-1.50916	THBD	thrombomodulin	Downregulated
296	218674_at	0.335	0.0274589	-3.84584	-3.20086	-1.51113	TRAPPC13	trafficking protein particle complex 13	Downregulated
297	222336_at	0.286	0.0034965	-7.74683	-0.93898	-1.51281	SMIM14	small integral membrane protein 14	Downregulated
298	220293_at	0.324	0.0231615	-4.08977	-3.0037	-1.51374	CATSPERB	cation channel sperm associated auxiliary subunit beta	Downregulated
299	216318_at	0.356	0.0364468	-3.46315	-3.53029	-1.51564	IGHA2///IGHA1///IGH	immunoglobulin heavy constant alpha 2 (A2m marker)///immunoglobulin heavy constant alpha 1///immunoglobulin heavy locus	Downregulated
300	212906_at	0.327	0.0245572	-4.00467	-3.07139	-1.51615	GRAMD1B	GRAM domain containing 1B	Downregulated
301	215092_s_at	0.289	0.0052307	-6.79203	-1.35052	-1.51715	NFAT5	nuclear factor of activated T-cells 5	Downregulated
302	218769_s_at	0.303	0.0121758	-5.11988	-2.26978	-1.51796	ANKRA2	ankyrin repeat family A member 2	Downregulated
303	211991_s_at	0.291	0.0073407	-6.07192	-1.71129	-1.51908	HLA-DPA1	major histocompatibility complex, class II, DP alpha 1	Downregulated
304	207017_at	0.324	0.0233577	-4.07743	-3.01345	-1.51923	RAB27B	RAB27B, member RAS oncogene family	Downregulated
305	204592_at	0.321	0.0227335	-4.11719	-2.98215	-1.52103	DLG4	discs large MAGUK scaffold protein 4	Downregulated
306	214085_x_at	0.292	0.0074968	-6.02951	-1.73408	-1.52252	GLIPR1	GLI pathogenesis related 1	Downregulated
307	206100_at	0.32	0.0219013	-4.17239	-2.9391	-1.53103	CPM	carboxypeptidase M	Downregulated
308	203354_s_at	0.286	0.0037558	-7.56885	-1.01054	-1.53227	PSD3	pleckstrin and Sec7 domain containing 3	Downregulated
309	214257_s_at	0.313	0.0162637	-4.63353	-2.59756	-1.53401	SEC22B	SEC22 homolog B, vesicle trafficking protein (gene/pseudogene)	Downregulated
310	214094_at	0.382	0.0498788	-3.06959	-3.89603	-1.53525	FUBP1	far upstream element binding protein 1	Downregulated
311	216965_x_at	0.343	0.0302412	-3.71227	-3.31299	-1.53699	SPG20	spastic paraplegia 20 (Troyer syndrome)	Downregulated
312	209451_at	0.289	0.0056426	-6.62469	-1.43015	-1.54093	TANK	TRAF family member associated NFKB activator	Downregulated
313	212764_at	0.36	0.0381256	-3.40478	-3.58278	-1.54219	ZEB1	zinc finger E-box binding homeobox 1	Downregulated
314	202796_at	0.352	0.0344761	-3.53611	-3.46553	-1.54312	SYNPO	synaptopodin	Downregulated
315	220565_at	0.316	0.018308	-4.44558	-2.73296	-1.54431	CCR10	C-C motif chemokine receptor 10	Downregulated
316	214098_at	0.302	0.0097223	-5.52629	-2.01885	-1.54621	KIAA1107	KIAA1107	Downregulated
317	219158_s_at	0.265	0.0021495	-9.0641	-0.47171	-1.54685	NAA15	N(alpha)-acetyltransferase 15, NatA auxiliary subunit	Downregulated
318	218978_s_at	0.368	0.0412649	-3.30379	-3.67503	-1.54893	SLC25A37	solute carrier family 25 member 37	Downregulated
319	220867_s_at	0.307	0.0142144	-4.85491	-2.44444	-1.56133	SLC24A2	solute carrier family 24 member 2	Downregulated
320	215179_x_at	0.327	0.025091	-3.97373	-3.09629	-1.5629	PGF	placental growth factor	Downregulated
321	216479_at	0.286	0.0031969	-7.97514	-0.85035	-1.56411	RPL21P28///SNORA27///SNORD102///RPL21	ribosomal protein L21 pseudogene 28///small nucleolar RNA, H/ACA box 27///small nucleolar RNA, C/D box 102///ribosomal protein L21	Downregulated
322	205787_x_at	0.289	0.0057159	-6.59656	-1.44378	-1.56422	LOC441155///ZC3H11A	zinc finger CCCH-type domain-containing-like///zinc finger CCCH-type containing 11A	Downregulated
323	215529_x_at	0.297	0.008318	-5.82375	-1.84724	-1.56928	DIP2A	disco interacting protein 2 homolog A	Downregulated
324	210644_s_at	0.36	0.0379626	-3.41031	-3.57778	-1.57148	LAIR1	leukocyte associated immunoglobulin like receptor 1	Downregulated
325	220119_at	0.302	0.0095401	-5.56166	-1.99793	-1.57357	EPB41L4A	erythrocyte membrane protein band 4.1 like 4A	Downregulated
326	204420_at	0.346	0.0316983	-3.64834	-3.36773	-1.57735	FOSL1	FOS like 1, AP-1 transcription factor subunit	Downregulated
327	203700_s_at	0.286	0.0038518	-7.5069	-1.03598	-1.5776	DIO2	deiodinase, iodothyronine, type II	Downregulated
328	205296_at	0.303	0.0111907	-5.26922	-2.17527	-1.57872	RBL1	RB transcriptional corepressor like 1	Downregulated
329	212354_at	0.271	0.0025575	-8.57138	-0.63451	-1.58194	SULF1	sulfatase 1	Downregulated
330	214997_at	0.361	0.0390385	-3.37438	-3.61036	-1.58737	SCAI	suppressor of cancer cell invasion	Downregulated
331	215296_at	0.286	0.0033862	-7.82786	-0.90713	-1.58892	CDC42BPA	CDC42 binding protein kinase alpha	Downregulated
332	205611_at	0.316	0.0191387	-4.3767	-2.78387	-1.59074	TNFSF12-TNFSF13///TNFSF12	TNFSF12-TNFSF13 readthrough///tumor necrosis factor superfamily member 12	Downregulated
333	221445_at	0.286	0.0046851	-7.04196	-1.23597	-1.59224	OR1A2	olfactory receptor family 1 subfamily A member 2	Downregulated
334	200736_s_at	0.318	0.0202834	-4.28776	-2.85066	-1.59255	GPX1	glutathione peroxidase 1	Downregulated
335	210179_at	0.303	0.0102216	-5.43356	-2.07438	-1.59441	KCNJ13	potassium voltage-gated channel subfamily J member 13	Downregulated
336	206455_s_at	0.313	0.0163797	-4.62207	-2.60567	-1.59524	RHO	rhodopsin	Downregulated
337	216086_at	0.302	0.0095237	-5.56488	-1.99603	-1.59607	SV2C	synaptic vesicle glycoprotein 2C	Downregulated
338	205430_at	0.291	0.0069704	-6.17734	-1.65543	-1.6005	BMP5	bone morphogenetic protein 5	Downregulated
339	217232_x_at	0.361	0.039253	-3.36736	-3.61675	-1.60695	HBB	hemoglobin subunit beta	Downregulated
340	221885_at	0.274	0.0026139	-8.51132	-0.65529	-1.61261	DENND2A	DENN domain containing 2A	Downregulated
341	203348_s_at	0.302	0.009147	-5.641	-1.95151	-1.61558	ETV5	ETS variant 5	Downregulated
342	210057_at	0.286	0.0041484	-7.3276	-1.11116	-1.6158	LOC101060386///BOLA2///SMG1	putative uncharacterized SMG1-like protein///bolA family member 2///SMG1, nonsense mediated mRNA decay associated PI3K related kinase	Downregulated
343	205601_s_at	0.297	0.0081361	-5.86699	-1.82309	-1.61625	HOXB5	homeobox B5	Downregulated
344	214492_at	0.316	0.0196374	-4.33714	-2.81343	-1.61986	SGCD	sarcoglycan delta	Downregulated
345	202237_at	0.381	0.0474981	-3.12899	-3.83904	-1.62637	LOC101928916///NNMT	uncharacterized LOC101928916///nicotinamide N-methyltransferase	Downregulated
346	220928_s_at	0.315	0.0179278	-4.47845	-2.70891	-1.62785	PRDM16	PR/SET domain 16	Downregulated
347	214192_at	0.307	0.0142015	-4.85644	-2.44341	-1.62888	NUP88	nucleoporin 88	Downregulated
348	210444_at	0.367	0.0407433	-3.3199	-3.6602	-1.63281	NPY6R	neuropeptide Y receptor Y6 (pseudogene)	Downregulated
349	221349_at	0.252	0.0015402	-10.0847	-0.17328	-1.63522	VPREB1	pre-B lymphocyte 1	Downregulated
350	214707_x_at	0.267	0.0023014	-8.86737	-0.53513	-1.64186	ALMS1	ALMS1, centrosome and basal body associated protein	Downregulated
351	32625_at	0.318	0.0208573	-4.24554	-2.88278	-1.6455	NPR1	natriuretic peptide receptor 1	Downregulated
352	205843_x_at	0.303	0.0125628	-5.06539	-2.30496	-1.6613	CRAT	carnitine O-acetyltransferase	Downregulated
353	215669_at	0.351	0.0339421	-3.55679	-3.44734	-1.663	HLA-DRB4	major histocompatibility complex, class II, DR beta 4	Downregulated
354	204972_at	0.348	0.0328557	-3.60013	-3.40947	-1.66497	OAS2	2'-5'-oligoadenylate synthetase 2	Downregulated
355	207206_s_at	0.327	0.025197	-3.96768	-3.10117	-1.6651	ALOX12	arachidonate 12-lipoxygenase, 12S type	Downregulated
356	201451_x_at	0.286	0.0043118	-7.23579	-1.15059	-1.66944	RHEB	Ras homolog enriched in brain	Downregulated
357	219755_at	0.369	0.0423874	-3.26998	-3.70632	-1.67658	CBX8	chromobox 8	Downregulated
358	215211_at	0.342	0.0299305	-3.7264	-3.30098	-1.6779	RRN3P1	RRN3 homolog, RNA polymerase I transcription factor pseudogene 1	Downregulated
359	219487_at	0.265	0.0018915	-9.44343	-0.35503	-1.68234	BBS10	Bardet-Biedl syndrome 10	Downregulated
360	214385_s_at	0.282	0.0028693	-8.25907	-0.74485	-1.6825	MUC5AC	mucin 5AC, oligomeric mucus/gel-forming	Downregulated
361	205341_at	0.303	0.0108364	-5.32711	-2.13936	-1.68426	EHD2	EH domain containing 2	Downregulated
362	215122_at	0.291	0.0072277	-6.10336	-1.69452	-1.68598	TBX6	T-box 6	Downregulated
363	220984_s_at	0.307	0.0151766	-4.74621	-2.51878	-1.69327	SLCO5A1	solute carrier organic anion transporter family member 5A1	Downregulated
364	215145_s_at	0.382	0.0495739	-3.077	-3.88889	-1.69365	CNTNAP2	contactin associated protein-like 2	Downregulated
365	222009_at	0.291	0.0064645	-6.3337	-1.57457	-1.69654	CEMP1	cementum protein 1	Downregulated
366	206988_at	0.291	0.0071385	-6.12862	-1.68111	-1.69751	CCL25	C-C motif chemokine ligand 25	Downregulated
367	210852_s_at	0.297	0.0083229	-5.82261	-1.84788	-1.69836	AASS	aminoadipate-semialdehyde synthase	Downregulated
368	219234_x_at	0.369	0.0422595	-3.27378	-3.7028	-1.70426	SCRN3	secernin 3	Downregulated
369	213711_at	0.286	0.004395	-7.19078	-1.17015	-1.70478	KRT81	keratin 81	Downregulated
370	215002_at	0.297	0.0083292	-5.82112	-1.84872	-1.70884	NPIPA5///NPIPB5///NPIPB11///NPIPB8///LOC613037///NPIPB4///NPIPB3	nuclear pore complex interacting protein family member A5///nuclear pore complex interacting protein family member B5///nuclear pore complex interacting protein family member B11///nuclear pore complex interacting protein family member B8///nuclear pore complex interacting protein member///nuclear pore complex interacting protein family member B4///nuclear pore complex interacting protein family …	Downregulated
371	215678_at	0.315	0.0177679	-4.49254	-2.69865	-1.70998	LOC440792	proline dehydrogenase 1 pseudogene	Downregulated
372	215298_at	0.289	0.0053864	-6.72686	-1.38125	-1.73295	LOC105377443	uncharacterized LOC105377443	Downregulated
373	221366_at	0.381	0.047645	-3.12522	-3.84264	-1.73337	NKX6-1	NK6 homeobox 1	Downregulated
374	221722_x_at	0.361	0.0390236	-3.37487	-3.60992	-1.74137	LZTS1	leucine zipper tumor suppressor 1	Downregulated
375	209277_at	0.303	0.0112039	-5.26711	-2.17658	-1.74168	TFPI2	tissue factor pathway inhibitor 2	Downregulated
376	205626_s_at	0.274	0.0026412	-8.48279	-0.66523	-1.75171	CALB1	calbindin 1	Downregulated
377	211008_s_at	0.291	0.0073779	-6.06171	-1.71676	-1.76157	UBE2I	ubiquitin conjugating enzyme E2 I	Downregulated
378	202028_s_at	0.291	0.006723	-6.25189	-1.61659	-1.76261	RPL38	ribosomal protein L38	Downregulated
379	213931_at	0.286	0.0043024	-7.24095	-1.14836	-1.77375	ID2B///ID2	inhibitor of DNA binding 2B, HLH protein (pseudogene)///inhibitor of DNA binding 2, HLH protein	Downregulated
380	221866_at	0.368	0.0421547	-3.2769	-3.6999	-1.78045	TFEB	transcription factor EB	Downregulated
381	206894_at	0.381	0.0484366	-3.10514	-3.86184	-1.78534	APOA4	apolipoprotein A4	Downregulated
382	205205_at	0.286	0.0045321	-7.11888	-1.20173	-1.78566	RELB	RELB proto-oncogene, NF-kB subunit	Downregulated
383	216409_at	0.246	0.0012199	-10.8624	0.0239	-1.78657	ACSL6	acyl-CoA synthetase long-chain family member 6	Downregulated
384	205766_at	0.357	0.0366987	-3.45418	-3.53832	-1.78856	TCAP	titin-cap	Downregulated
385	211556_at	0.349	0.0331973	-3.58631	-3.42151	-1.79228	MAPRE2	microtubule associated protein RP/EB family member 2	Downregulated
386	208108_s_at	0.303	0.012349	-5.09523	-2.28565	-1.7937	AVPR2	arginine vasopressin receptor 2	Downregulated
387	215220_s_at	0.31	0.0157389	-4.68669	-2.56018	-1.7949	TPR	translocated promoter region, nuclear basket protein	Downregulated
388	214182_at	0.252	0.0014618	-10.2542	-0.12826	-1.80223	ARF6	ADP ribosylation factor 6	Downregulated
389	212917_x_at	0.246	0.0011731	-10.9985	0.05603	-1.81087	RECQL	RecQ like helicase	Downregulated
390	220543_at	0.309	0.0154838	-4.71335	-2.54157	-1.81135	C21orf62	chromosome 21 open reading frame 62	Downregulated
391	211581_x_at	0.316	0.0196312	-4.33763	-2.81307	-1.8154	LST1	leukocyte specific transcript 1	Downregulated
392	221259_s_at	0.316	0.0195953	-4.34043	-2.81096	-1.81639	TEX11	testis expressed 11	Downregulated
393	222252_x_at	0.326	0.0243309	-4.01805	-3.06067	-1.81694	UBQLN4	ubiquilin 4	Downregulated
394	205636_at	0.326	0.0238129	-4.04927	-3.03577	-1.81909	SH3GL3	SH3 domain containing GRB2 like 3, endophilin A3	Downregulated
395	206870_at	0.339	0.02832	-3.80274	-3.23671	-1.82306	PPARA	peroxisome proliferator activated receptor alpha	Downregulated
396	216386_at	0.357	0.0367553	-3.45218	-3.54011	-1.82699	LOC220077	dedicator of cytokinesis 1 pseudogene	Downregulated
397	214395_x_at	0.342	0.0293479	-3.75341	-3.27813	-1.83402	EEF1D	eukaryotic translation elongation factor 1 delta	Downregulated
398	220487_at	0.297	0.0083959	-5.80558	-1.85745	-1.83471	SNTG2	syntrophin gamma 2	Downregulated
399	216634_at	0.291	0.0068887	-6.20159	-1.64274	-1.83679	PLCH1	phospholipase C eta 1	Downregulated
400	207689_at	0.347	0.0324981	-3.6148	-3.39673	-1.8435	TBX10	T-box 10	Downregulated
401	220380_at	0.246	0.0012619	-10.746	-0.00414	-1.84487	DNASE2B	deoxyribonuclease 2 beta	Downregulated
402	221884_at	0.31	0.0156781	-4.69299	-2.55577	-1.84668	MECOM	MDS1 and EVI1 complex locus	Downregulated
403	209292_at	0.292	0.0075855	-6.0059	-1.74684	-1.85401	ID4	inhibitor of DNA binding 4, HLH protein	Downregulated
404	210642_at	0.326	0.0237875	-4.05083	-3.03454	-1.85745	CCIN	calicin	Downregulated
405	213563_s_at	0.289	0.0051018	-6.84791	-1.32446	-1.85746	TUBGCP2	tubulin gamma complex associated protein 2	Downregulated
406	221943_x_at	0.316	0.0180227	-4.47017	-2.71496	-1.86038	RPL38	ribosomal protein L38	Downregulated
407	210093_s_at	0.291	0.0066604	-6.27134	-1.60654	-1.86669	MAGOHB///MAGOH	mago homolog B, exon junction complex core component///mago homolog, exon junction complex core component	Downregulated
408	204548_at	0.378	0.0463704	-3.15843	-3.81103	-1.87596	STAR	steroidogenic acute regulatory protein	Downregulated
409	206156_at	0.316	0.0193086	-4.36307	-2.79403	-1.87724	GJB5	gap junction protein beta 5	Downregulated
410	213910_at	0.327	0.0245217	-4.00676	-3.06971	-1.88121	IGFBP7	insulin like growth factor binding protein 7	Downregulated
411	205104_at	0.346	0.0312268	-3.66862	-3.35029	-1.88832	SNPH	syntaphilin	Downregulated
412	206678_at	0.316	0.0188734	-4.39828	-2.76785	-1.89028	GABRA1	gamma-aminobutyric acid type A receptor alpha1 subunit	Downregulated
413	203619_s_at	0.294	0.0077753	-5.95659	-1.77368	-1.90431	FAIM2	Fas apoptotic inhibitory molecule 2	Downregulated
414	214424_s_at	0.303	0.0123715	-5.09205	-2.2877	-1.90484	ALDOB	aldolase, fructose-bisphosphate B	Downregulated
415	206816_s_at	0.381	0.0492824	-3.08414	-3.88202	-1.90936	SPAG8	sperm associated antigen 8	Downregulated
416	207906_at	0.265	0.0020603	-9.18828	-0.43272	-1.90951	IL3	interleukin 3	Downregulated
417	210227_at	0.291	0.0072734	-6.09055	-1.70134	-1.92285	DLGAP2	DLG associated protein 2	Downregulated
418	215961_at	0.343	0.0305851	-3.69684	-3.32614	-1.93185	F12	coagulation factor XII	Downregulated
419	207351_s_at	0.291	0.0065999	-6.29035	-1.59676	-1.93188	SH2D2A	SH2 domain containing 2A	Downregulated
420	207777_s_at	0.327	0.0245099	-4.00746	-3.06915	-1.93407	SP140	SP140 nuclear body protein	Downregulated
421	213157_s_at	0.286	0.004149	-7.32727	-1.1113	-1.9377	LOC339166///WSCD1	uncharacterized LOC339166///WSC domain containing 1	Downregulated
422	208088_s_at	0.356	0.0363436	-3.46685	-3.52699	-1.94568	CFHR5	complement factor H related 5	Downregulated
423	206097_at	0.375	0.0438498	-3.22757	-3.74587	-1.94927	SLC22A18AS	solute carrier family 22 member 18 antisense	Downregulated
424	215189_at	0.303	0.0126094	-5.05898	-2.30912	-1.95325	LOC100509764///KRT86	uncharacterized LOC100509764///keratin 86	Downregulated
425	217209_at	0.291	0.0070457	-6.15534	-1.667	-1.96203	CEACAM3	carcinoembryonic antigen related cell adhesion molecule 3	Downregulated
426	206610_s_at	0.375	0.0441499	-3.21908	-3.75382	-1.96425	F11	coagulation factor XI	Downregulated
427	202869_at	0.244	0.0010956	-11.24	0.11144	-1.96755	OAS1	2'-5'-oligoadenylate synthetase 1	Downregulated
428	220609_at	0.246	0.0013788	-10.4472	-0.07842	-1.97267	LOC202181	SUMO interacting motifs containing 1 pseudogene	Downregulated
429	217055_x_at	0.367	0.041012	-3.31157	-3.66786	-1.98089	SLC1A2	solute carrier family 1 member 2	Downregulated
430	215978_x_at	0.286	0.0038014	-7.53918	-1.02269	-1.99016	ZNF721	zinc finger protein 721	Downregulated
431	203913_s_at	0.291	0.0063127	-6.38371	-1.5492	-1.99592	HPGD	hydroxyprostaglandin dehydrogenase 15-(NAD)	Downregulated
432	34471_at	0.28	0.0028034	-8.32123	-0.72243	-1.99689	MYH8	myosin heavy chain 8	Downregulated
433	204221_x_at	0.302	0.0096342	-5.54327	-2.00879	-2.00542	GLIPR1	GLI pathogenesis related 1	Downregulated
434	208307_at	0.286	0.0035029	-7.74224	-0.9408	-2.00567	RBMY1J///RBMY1E///RBMY1D///RBMY1B///RBMY1F///RBMY1A1	RNA binding motif protein, Y-linked, family 1, member J///RNA binding motif protein, Y-linked, family 1, member E///RNA binding motif protein, Y-linked, family 1, member D///RNA binding motif protein, Y-linked, family 1, member B///RNA binding motif protein, Y-linked, family 1, member F///RNA binding motif protein, Y-linked, family 1, member A1	Downregulated
435	219885_at	0.318	0.0210283	-4.23325	-2.89219	-2.00622	SLFN12	schlafen family member 12	Downregulated
436	217633_at	0.313	0.0165217	-4.60819	-2.61551	-2.0083	URB1	URB1 ribosome biogenesis 1 homolog (S. cerevisiae)	Downregulated
437	210913_at	0.381	0.0487426	-3.09749	-3.86918	-2.01221	CDH20	cadherin 20	Downregulated
438	214324_at	0.297	0.0082014	-5.85134	-1.83181	-2.01338	GP2	glycoprotein 2	Downregulated
439	207160_at	0.318	0.0204876	-4.27257	-2.86219	-2.01817	IL12A	interleukin 12A	Downregulated
440	222188_at	0.316	0.0187251	-4.41051	-2.75879	-2.01928	TRMO	tRNA methyltransferase O	Downregulated
441	204869_at	0.315	0.0178635	-4.4841	-2.70479	-2.0244	PCSK2	proprotein convertase subtilisin/kexin type 2	Downregulated
442	206216_at	0.339	0.0283609	-3.80074	-3.23838	-2.02569	SRPK3	SRSF protein kinase 3	Downregulated
443	203875_at	0.303	0.013123	-4.99022	-2.35411	-2.02766	SMARCA1	SWI/SNF related, matrix associated, actin dependent regulator of chromatin, subfamily a, member 1	Downregulated
444	211367_s_at	0.303	0.0105911	-5.36864	-2.11385	-2.0328	CASP1	caspase 1	Downregulated
445	217692_at	0.252	0.0015453	-10.074	-0.17616	-2.04355	MAGOH2P	mago homolog 2, pseudogene	Downregulated
446	215213_at	0.36	0.0381612	-3.40358	-3.58387	-2.04398	NUP54	nucleoporin 54	Downregulated
447	216845_x_at	0.235	0.0010098	-11.5349	0.17644	-2.04431	KMT2D	lysine methyltransferase 2D	Downregulated
448	216664_at	0.303	0.0106288	-5.36217	-2.11781	-2.05474	LOC101929148	uncharacterized LOC101929148	Downregulated
449	210669_at	0.339	0.0281674	-3.81026	-3.23044	-2.06803	TFAP2A	transcription factor AP-2 alpha	Downregulated
450	214961_at	0.371	0.0428523	-3.2563	-3.71904	-2.08289	MTUS2	microtubule associated tumor suppressor candidate 2	Downregulated
451	207448_at	0.292	0.0074694	-6.03686	-1.73012	-2.11105	POFUT2	protein O-fucosyltransferase 2	Downregulated
452	207795_s_at	0.23	0.0008882	-12.0136	0.27601	-2.12749	KLRD1	killer cell lectin like receptor D1	Downregulated
453	217594_at	0.36	0.0384453	-3.39403	-3.59251	-2.13518	ZCCHC11	zinc finger CCHC-type containing 11	Downregulated
454	204932_at	0.303	0.0131485	-4.98689	-2.3563	-2.13923	TNFRSF11B	TNF receptor superfamily member 11b	Downregulated
455	221583_s_at	0.324	0.023561	-4.06477	-3.02347	-2.14657	KCNMA1	potassium calcium-activated channel subfamily M alpha 1	Downregulated
456	212868_x_at	0.36	0.0382549	-3.40042	-3.58672	-2.15315	MAPKAPK5-AS1	MAPKAPK5 antisense RNA 1	Downregulated
457	220480_at	0.265	0.0020191	-9.248	-0.41425	-2.16655	HAND2	heart and neural crest derivatives expressed 2	Downregulated
458	220348_at	0.316	0.0179789	-4.47398	-2.71217	-2.17263	KLHL29	kelch like family member 29	Downregulated
459	220024_s_at	0.313	0.0166924	-4.59171	-2.62725	-2.18005	PRX	periaxin	Downregulated
460	217061_s_at	0.289	0.0050985	-6.84938	-1.32377	-2.18859	ETV1	ETS variant 1	Downregulated
461	206154_at	0.342	0.0300452	-3.72116	-3.30543	-2.19297	RLBP1	retinaldehyde binding protein 1	Downregulated
462	39248_at	0.286	0.0032455	-7.93628	-0.86519	-2.19446	AQP3	aquaporin 3 (Gill blood group)	Downregulated
463	207134_x_at	0.223	0.0008101	-12.3691	0.34554	-2.19474	TPSB2	tryptase beta 2 (gene/pseudogene)	Downregulated
464	220505_at	0.33	0.0260401	-3.92071	-3.13931	-2.22215	CDKN2A-AS1	CDKN2A antisense RNA 1 (head to head)	Downregulated
465	203153_at	0.303	0.012038	-5.13981	-2.257	-2.22784	IFIT1	interferon induced protein with tetratricopeptide repeats 1	Downregulated
466	208212_s_at	0.34	0.0288041	-3.77923	-3.2564	-2.2286	ALK	anaplastic lymphoma receptor tyrosine kinase	Downregulated
467	213345_at	0.286	0.0041672	-7.31684	-1.11575	-2.23726	NFATC4	nuclear factor of activated T-cells 4	Downregulated
468	220855_at	0.264	0.0018264	-9.55003	-0.32352	-2.24025	CLTC-IT1	CLTC intronic transcript 1 (non-protein coding)	Downregulated
469	212654_at	0.36	0.038052	-3.40728	-3.58053	-2.2589	TPM2	tropomyosin 2 (beta)	Downregulated
470	208609_s_at	0.289	0.0054255	-6.71085	-1.38885	-2.26244	TNXB///TNXA	tenascin XB///tenascin XA (pseudogene)	Downregulated
471	207496_at	0.361	0.0391909	-3.36939	-3.61491	-2.26341	MS4A2	membrane spanning 4-domains A2	Downregulated
472	209957_s_at	0.241	0.0010496	-11.3942	0.14578	-2.26475	NPPA	natriuretic peptide A	Downregulated
473	216127_at	0.294	0.0076959	-5.97703	-1.76252	-2.27177	PDIA2	protein disulfide isomerase family A member 2	Downregulated
474	221362_at	0.302	0.0092187	-5.6262	-1.96012	-2.28598	HTR5A	5-hydroxytryptamine receptor 5A	Downregulated
475	207306_at	0.376	0.0451159	-3.19224	-3.77906	-2.29457	TCF15	transcription factor 15 (basic helix-loop-helix)	Downregulated
476	219841_at	0.286	0.0037995	-7.54037	-1.0222	-2.298	AICDA	activation-induced cytidine deaminase	Downregulated
477	211020_at	0.375	0.0447158	-3.20327	-3.76867	-2.30328	GCNT2	glucosaminyl (N-acetyl) transferase 2, I-branching enzyme (I blood group)	Downregulated
478	215274_at	0.371	0.0429059	-3.25474	-3.7205	-2.30941	SLC12A3	solute carrier family 12 member 3	Downregulated
479	215833_s_at	0.307	0.0140777	-4.87112	-2.43349	-2.31524	SPPL2B	signal peptide peptidase like 2B	Downregulated
480	221394_at	0.377	0.0453401	-3.18611	-3.78484	-2.31805	TAAR2	trace amine associated receptor 2	Downregulated
481	210151_s_at	0.302	0.0093971	-5.59002	-1.98126	-2.31839	DYRK3	dual specificity tyrosine phosphorylation regulated kinase 3	Downregulated
482	211396_at	0.289	0.0054483	-6.70159	-1.39326	-2.32183	FCGR2C	Fc fragment of IgG receptor IIc (gene/pseudogene)	Downregulated
483	206837_at	0.318	0.020376	-4.28085	-2.8559	-2.33521	ALX1	ALX homeobox 1	Downregulated
484	220298_s_at	0.359	0.0372114	-3.43616	-3.55449	-2.35038	SPATA6	spermatogenesis associated 6	Downregulated
485	215214_at	0.303	0.010057	-5.46347	-2.05636	-2.35256	IGLC1	immunoglobulin lambda constant 1	Downregulated
486	211111_at	0.302	0.0087643	-5.7226	-1.90451	-2.36056	HGC6.3	uncharacterized LOC100128124	Downregulated
487	207244_x_at	0.339	0.0283005	-3.8037	-3.23591	-2.37095	CYP2A6	cytochrome P450 family 2 subfamily A member 6	Downregulated
488	211238_at	0.303	0.0130969	-4.99363	-2.35187	-2.37232	ADAM7	ADAM metallopeptidase domain 7	Downregulated
489	210629_x_at	0.289	0.005652	-6.62106	-1.43191	-2.37264	LST1	leukocyte specific transcript 1	Downregulated
490	210073_at	0.314	0.0172912	-4.53552	-2.66753	-2.37449	ST8SIA1	ST8 alpha-N-acetyl-neuraminide alpha-2,8-sialyltransferase 1	Downregulated
491	207312_at	0.28	0.0028018	-8.32276	-0.72188	-2.37575	PHKG1	phosphorylase kinase catalytic subunit gamma 1	Downregulated
492	208272_at	0.289	0.0054352	-6.70692	-1.39072	-2.38254	RANBP3	RAN binding protein 3	Downregulated
493	205285_s_at	0.331	0.0264696	-3.89751	-3.15828	-2.39119	FYB	FYN binding protein	Downregulated
494	206071_s_at	0.368	0.0416113	-3.29324	-3.68478	-2.39506	EPHA3	EPH receptor A3	Downregulated
495	208111_at	0.351	0.0337897	-3.56276	-3.4421	-2.39745	AVPR2	arginine vasopressin receptor 2	Downregulated
496	213865_at	0.286	0.0031665	-7.99989	-0.84095	-2.39777	DCBLD2	discoidin, CUB and LCCL domain containing 2	Downregulated
497	220077_at	0.286	0.0046379	-7.06532	-1.22552	-2.39785	CCDC134	coiled-coil domain containing 134	Downregulated
498	204415_at	0.246	0.0011791	-10.9805	0.05183	-2.42643	IFI6	interferon alpha inducible protein 6	Downregulated
499	206872_at	0.31	0.0156408	-4.69688	-2.55305	-2.42787	SLC17A1	solute carrier family 17 member 1	Downregulated
500	213496_at	0.355	0.0360222	-3.47845	-3.51663	-2.42985	PLPPR4	phospholipid phosphatase related 4	Downregulated
501	206189_at	0.381	0.0485922	-3.10124	-3.86558	-2.43447	UNC5C	unc-5 netrin receptor C	Downregulated
502	205743_at	0.291	0.0071557	-6.12371	-1.68371	-2.4354	STAC	SH3 and cysteine rich domain	Downregulated
503	214896_at	0.223	0.0004352	-15.049	0.77065	-2.44549	LINC01314	long intergenic non-protein coding RNA 1314	Downregulated
504	208153_s_at	0.307	0.0150797	-4.75676	-2.51149	-2.44904	FAT2	FAT atypical cadherin 2	Downregulated
505	213543_at	0.38	0.0469399	-3.14345	-3.82526	-2.44951	SGCD	sarcoglycan delta	Downregulated
506	204851_s_at	0.355	0.035285	-3.50555	-3.49254	-2.45304	DCX	doublecortin	Downregulated
507	216191_s_at	0.319	0.0216466	-4.18982	-2.9256	-2.48354	TRDV3	T cell receptor delta variable 3	Downregulated
508	221544_s_at	0.375	0.0447542	-3.2022	-3.76967	-2.48916	MED16	mediator complex subunit 16	Downregulated
509	212768_s_at	0.223	0.000464	-14.7483	0.73038	-2.49164	OLFM4	olfactomedin 4	Downregulated
510	206334_at	0.307	0.0142168	-4.85464	-2.44463	-2.50117	LIPF	lipase F, gastric type	Downregulated
511	207800_at	0.339	0.0282305	-3.80714	-3.23303	-2.50124	AKAP5	A-kinase anchoring protein 5	Downregulated
512	207476_at	0.381	0.0487049	-3.09843	-3.86828	-2.50298	LOC100507630	uncharacterized LOC100507630	Downregulated
513	221241_s_at	0.368	0.0413374	-3.30157	-3.67707	-2.50944	BCL2L14	BCL2 like 14	Downregulated
514	205270_s_at	0.303	0.0115498	-5.21288	-2.2106	-2.50944	LCP2	lymphocyte cytosolic protein 2	Downregulated
515	216719_s_at	0.318	0.020305	-4.28615	-2.85188	-2.5237	RAB11FIP4	RAB11 family interacting protein 4	Downregulated
516	213350_at	0.245	0.0011423	-11.0919	0.0777	-2.54568	RPS11	ribosomal protein S11	Downregulated
517	206207_at	0.331	0.0264833	-3.89678	-3.15888	-2.55666	CLC	Charcot-Leyden crystal galectin	Downregulated
518	205827_at	0.326	0.0239426	-4.04137	-3.04206	-2.55935	CCK	cholecystokinin	Downregulated
519	207702_s_at	0.356	0.0365586	-3.45916	-3.53386	-2.57048	MAGI2	membrane associated guanylate kinase, WW and PDZ domain containing 2	Downregulated
520	216063_at	0.36	0.0387787	-3.38294	-3.60258	-2.57613	HBBP1	hemoglobin subunit beta pseudogene 1	Downregulated
521	216661_x_at	0.307	0.0151133	-4.75309	-2.51403	-2.578	CYP2C9	cytochrome P450 family 2 subfamily C member 9	Downregulated
522	206486_at	0.297	0.0084015	-5.80429	-1.85818	-2.57824	LAG3	lymphocyte activating 3	Downregulated
523	207252_at	0.302	0.0090476	-5.66177	-1.93948	-2.60071	INE1	inactivation escape 1 (non-protein coding)	Downregulated
524	216569_at	0.261	0.0017118	-9.75008	-0.26581	-2.6033	FABP3P2	fatty acid binding protein 3 pseudogene 2	Downregulated
525	207110_at	0.307	0.0147724	-4.79078	-2.48811	-2.60727	LOC100996843///KCNJ18///KCNJ12	ATP-sensitive inward rectifier potassium channel 12-like///potassium voltage-gated channel subfamily J member 18///potassium voltage-gated channel subfamily J member 12	Downregulated
526	216162_at	0.379	0.046721	-3.14918	-3.81981	-2.60902	SBNO1	strawberry notch homolog 1	Downregulated
527	207204_at	0.346	0.0319231	-3.63881	-3.37595	-2.61222	FSCN2	fascin actin-bundling protein 2, retinal	Downregulated
528	208513_at	0.379	0.0466841	-3.15015	-3.81889	-2.63985	FOXB1	forkhead box B1	Downregulated
529	219323_s_at	0.223	0.0007691	-12.574	0.38401	-2.64035	IL18BP	interleukin 18 binding protein	Downregulated
530	204863_s_at	0.309	0.015546	-4.7068	-2.54614	-2.66635	IL6ST	interleukin 6 signal transducer	Downregulated
531	207402_at	0.302	0.009726	-5.52557	-2.01928	-2.67129	ZNF132	zinc finger protein 132	Downregulated
532	219726_at	0.286	0.0034677	-7.76767	-0.93074	-2.67577	NLGN3	neuroligin 3	Downregulated
533	213620_s_at	0.346	0.0318451	-3.6421	-3.3731	-2.67696	ICAM2	intercellular adhesion molecule 2	Downregulated
534	207376_at	0.286	0.0046946	-7.03731	-1.23805	-2.68572	VENTX	VENT homeobox	Downregulated
535	213768_s_at	0.252	0.0014785	-10.2171	-0.13801	-2.68973	ASCL1	achaete-scute family bHLH transcription factor 1	Downregulated
536	210952_at	0.368	0.0417385	-3.28939	-3.68834	-2.69029	AP4S1	adaptor related protein complex 4 sigma 1 subunit	Downregulated
537	214065_s_at	0.36	0.0389169	-3.37837	-3.60673	-2.69068	CIB2	calcium and integrin binding family member 2	Downregulated
538	220619_at	0.349	0.0331825	-3.58691	-3.42099	-2.69988	CHD7	chromodomain helicase DNA binding protein 7	Downregulated
539	207446_at	0.349	0.0331306	-3.589	-3.41917	-2.71446	TLR6	toll like receptor 6	Downregulated
540	217702_at	0.321	0.0225376	-4.12995	-2.97216	-2.72699	IL27RA	interleukin 27 receptor subunit alpha	Downregulated
541	220187_at	0.32	0.0222758	-4.14723	-2.95866	-2.72841	STEAP4	STEAP4 metalloreductase	Downregulated
542	220307_at	0.223	0.0007233	-12.8209	0.42888	-2.72871	CD244	CD244 molecule	Downregulated
543	216667_at	0.265	0.0019545	-9.34485	-0.38467	-2.74873	ECRP	ribonuclease A family member 2 pseudogene	Downregulated
544	210352_at	0.314	0.0171552	-4.54806	-2.6585	-2.75119	BRD8	bromodomain containing 8	Downregulated
545	216633_s_at	0.297	0.0083795	-5.80939	-1.8553	-2.77223	PLCH1	phospholipase C eta 1	Downregulated
546	221697_at	0.353	0.0347039	-3.52741	-3.4732	-2.77735	MAP1LC3C	microtubule associated protein 1 light chain 3 gamma	Downregulated
547	206922_at	0.303	0.0128291	-5.02913	-2.32858	-2.7814	VCY1B///VCY	variable charge, Y-linked 1B///variable charge, Y-linked	Downregulated
548	202411_at	0.223	0.0007041	-12.9303	0.44827	-2.79105	IFI27	interferon alpha inducible protein 27	Downregulated
549	208414_s_at	0.307	0.0145402	-4.81708	-2.47013	-2.80057	HOXB3	homeobox B3	Downregulated
550	222223_s_at	0.328	0.0252698	-3.96355	-3.10451	-2.80828	IL36RN	interleukin 36 receptor antagonist	Downregulated
551	219243_at	0.37	0.0427146	-3.26033	-3.71529	-2.81815	GIMAP4	GTPase, IMAP family member 4	Downregulated
552	210615_at	0.342	0.0299878	-3.72378	-3.3032	-2.82705	NRP1	neuropilin 1	Downregulated
553	206785_s_at	0.353	0.0346084	-3.53105	-3.46999	-2.8375	KLRC2///KLRC1	killer cell lectin like receptor C2///killer cell lectin like receptor C1	Downregulated
554	211104_s_at	0.305	0.0136105	-4.92806	-2.39531	-2.83999	MYO7A	myosin VIIA	Downregulated
555	221324_at	0.223	0.0005107	-14.3099	0.66869	-2.84337	TAS2R1	taste 2 receptor member 1	Downregulated
556	202652_at	0.346	0.0319886	-3.63604	-3.37834	-2.85262	APBB1	amyloid beta precursor protein binding family B member 1	Downregulated
557	206847_s_at	0.316	0.0194878	-4.34887	-2.80464	-2.85262	HOXA7	homeobox A7	Downregulated
558	217463_s_at	0.346	0.0317129	-3.64772	-3.36826	-2.86946	MYRF	myelin regulatory factor	Downregulated
559	216391_s_at	0.223	0.0005123	-14.2953	0.66656	-2.87679	KLHL1	kelch like family member 1	Downregulated
560	208349_at	0.303	0.0109683	-5.30527	-2.15285	-2.889	TRPA1	transient receptor potential cation channel subfamily A member 1	Downregulated
561	205589_at	0.267	0.0022073	-8.98724	-0.49624	-2.89423	MYL3	myosin light chain 3	Downregulated
562	215422_at	0.289	0.0058594	-6.54286	-1.46999	-2.90082	43896	membrane associated ring-CH-type finger 6	Downregulated
563	204755_x_at	0.314	0.0171592	-4.54769	-2.65877	-2.90456	HLF	HLF, PAR bZIP transcription factor	Downregulated
564	208339_at	0.252	0.0015606	-10.0424	-0.18471	-2.9062	XKRY2///XKRY	XK related, Y-linked 2///XK related, Y-linked	Downregulated
565	215806_x_at	0.289	0.0052211	-6.79614	-1.34859	-2.90793	TARP///TRGV9///TRGC2	TCR gamma alternate reading frame protein///T cell receptor gamma variable 9///T cell receptor gamma constant 2	Downregulated
566	207355_at	0.303	0.0115383	-5.21466	-2.20948	-2.91411	SLC1A7	solute carrier family 1 member 7	Downregulated
567	202509_s_at	0.339	0.0286698	-3.78571	-3.25097	-2.91863	TNFAIP2	TNF alpha induced protein 2	Downregulated
568	215229_at	0.291	0.0064336	-6.34374	-1.56946	-2.92212	LOC100129973	uncharacterized LOC100129973	Downregulated
569	214533_at	0.303	0.0105874	-5.36926	-2.11347	-2.933	CMA1	chymase 1	Downregulated
570	211786_at	0.319	0.0213339	-4.21159	-2.90882	-2.93405	TNFRSF9	TNF receptor superfamily member 9	Downregulated
571	210225_x_at	0.223	0.0005805	-13.7429	0.58319	-2.93468	LILRB3	leukocyte immunoglobulin like receptor B3	Downregulated
572	220023_at	0.302	0.0087923	-5.71648	-1.90801	-2.94045	APOBR	apolipoprotein B receptor	Downregulated
573	213914_s_at	0.291	0.0064984	-6.32274	-1.58016	-2.94047	SPTBN1	spectrin beta, non-erythrocytic 1	Downregulated
574	210401_at	0.303	0.0128045	-5.03244	-2.32641	-2.9466	P2RX1	purinergic receptor P2X 1	Downregulated
575	220421_at	0.307	0.0146808	-4.80109	-2.48105	-2.94705	BTNL8	butyrophilin like 8	Downregulated
576	219944_at	0.313	0.016813	-4.58019	-2.63547	-2.94812	CLIP4	CAP-Gly domain containing linker protein family member 4	Downregulated
577	206448_at	0.355	0.0355423	-3.49601	-3.50101	-2.95476	ZNF365	zinc finger protein 365	Downregulated
578	210360_s_at	0.378	0.0457203	-3.17581	-3.79457	-2.97969	MTSS1	metastasis suppressor 1	Downregulated
579	207250_at	0.289	0.0058604	-6.54249	-1.47017	-2.993	SIX6	SIX homeobox 6	Downregulated
580	216604_s_at	0.32	0.0223606	-4.1416	-2.96305	-2.99309	SLC7A8	solute carrier family 7 member 8	Downregulated
581	203808_at	0.289	0.0056248	-6.63162	-1.42681	-2.99326	AKT2	AKT serine/threonine kinase 2	Downregulated
582	203681_at	0.223	0.0003801	-15.7045	0.85304	-3.00084	IVD	isovaleryl-CoA dehydrogenase	Downregulated
583	208387_s_at	0.303	0.0107817	-5.33625	-2.13372	-3.0163	MMP24	matrix metallopeptidase 24	Downregulated
584	219962_at	0.289	0.0058289	-6.55413	-1.46447	-3.0253	ACE2	angiotensin I converting enzyme 2	Downregulated
585	220356_at	0.223	0.0005759	-13.7774	0.58859	-3.04701	CORIN	corin, serine peptidase	Downregulated
586	219732_at	0.286	0.0032185	-7.95776	-0.85697	-3.06545	PLPPR1	phospholipid phosphatase related 1	Downregulated
587	220849_at	0.338	0.0278492	-3.8261	-3.21724	-3.07463	LOC79999	uncharacterized LOC79999	Downregulated
588	208399_s_at	0.289	0.0060546	-6.47245	-1.50475	-3.08956	EDN3	endothelin 3	Downregulated
589	205772_s_at	0.307	0.0148916	-4.77747	-2.49724	-3.09755	AKAP7	A-kinase anchoring protein 7	Downregulated
590	221102_s_at	0.286	0.0040314	-7.39627	-1.08209	-3.10451	TRPM6	transient receptor potential cation channel subfamily M member 6	Downregulated
591	205613_at	0.246	0.0013079	-10.6243	-0.03398	-3.10971	SYT17	synaptotagmin 17	Downregulated
592	215573_at	0.261	0.0017206	-9.73412	-0.27034	-3.11247	CAT	catalase	Downregulated
593	217110_s_at	0.352	0.0342496	-3.54483	-3.45785	-3.12501	MUC4	mucin 4, cell surface associated	Downregulated
594	206603_at	0.343	0.0302531	-3.71173	-3.31345	-3.14131	SLC2A4	solute carrier family 2 member 4	Downregulated
595	204854_at	0.223	0.0002741	-17.4045	1.03685	-3.14932	P3H3	prolyl 3-hydroxylase 3	Downregulated
596	204268_at	0.326	0.0241576	-4.0284	-3.0524	-3.1562	S100A2	S100 calcium binding protein A2	Downregulated
597	211195_s_at	0.346	0.0322512	-3.62504	-3.38785	-3.16145	TP63	tumor protein p63	Downregulated
598	212951_at	0.291	0.006284	-6.39333	-1.54435	-3.16503	ADGRF5	adhesion G protein-coupled receptor F5	Downregulated
599	203699_s_at	0.348	0.0326794	-3.60734	-3.4032	-3.17571	DIO2	deiodinase, iodothyronine, type II	Downregulated
600	208556_at	0.364	0.0400377	-3.34209	-3.63983	-3.18232	GPR31	G protein-coupled receptor 31	Downregulated
601	212667_at	0.303	0.0128557	-5.02556	-2.33092	-3.18237	SPARC	secreted protein acidic and cysteine rich	Downregulated
602	216901_s_at	0.303	0.0110766	-5.2876	-2.16382	-3.19726	IKZF1	IKAROS family zinc finger 1	Downregulated
603	209960_at	0.223	0.0007804	-12.5161	0.37326	-3.19817	HGF	hepatocyte growth factor	Downregulated
604	210454_s_at	0.261	0.0017364	-9.70561	-0.27847	-3.25561	KCNJ6	potassium voltage-gated channel subfamily J member 6	Downregulated
605	206765_at	0.223	0.0002717	-17.4515	1.04139	-3.25578	KCNJ2	potassium voltage-gated channel subfamily J member 2	Downregulated
606	202086_at	0.368	0.0418198	-3.28694	-3.6906	-3.25979	MX1	MX dynamin like GTPase 1	Downregulated
607	221661_at	0.327	0.0248495	-3.98762	-3.08509	-3.26531	SLC22A7	solute carrier family 22 member 7	Downregulated
608	220654_at	0.318	0.0205069	-4.27114	-2.86327	-3.2661	PPY2P	pancreatic polypeptide 2, pseudogene	Downregulated
609	204471_at	0.223	0.000757	-12.6372	0.39565	-3.26923	GAP43	growth associated protein 43	Downregulated
610	211269_s_at	0.302	0.0091388	-5.64272	-1.95052	-3.27671	IL2RA	interleukin 2 receptor subunit alpha	Downregulated
611	208157_at	0.303	0.0119295	-5.15572	-2.24685	-3.29759	SIM2	single-minded family bHLH transcription factor 2	Downregulated
612	204821_at	0.303	0.0132646	-4.97187	-2.36622	-3.31008	BTN3A3	butyrophilin subfamily 3 member A3	Downregulated
613	206787_at	0.302	0.0094685	-5.57578	-1.98961	-3.3244	BRDT	bromodomain testis associated	Downregulated
614	221296_at	0.234	0.0009331	-11.8277	0.23816	-3.33611	TECTA	tectorin alpha	Downregulated
615	221177_at	0.223	0.0003396	-16.2712	0.91879	-3.33822	MIA2	melanoma inhibitory activity 2	Downregulated
616	210836_x_at	0.329	0.0255134	-3.94982	-3.11563	-3.34393	PDE4D	phosphodiesterase 4D	Downregulated
617	220923_s_at	0.341	0.0290636	-3.76683	-3.26682	-3.3603	PNMA3	paraneoplastic Ma antigen 3	Downregulated
618	210318_at	0.286	0.0046598	-7.05444	-1.23038	-3.36836	RBP3	retinol binding protein 3	Downregulated
619	213722_at	0.254	0.0016178	-9.92765	-0.2161	-3.36858	SOX2	SRY-box 2	Downregulated
620	208567_s_at	0.319	0.0214788	-4.20146	-2.91662	-3.37029	LOC100996843///KCNJ18///KCNJ12	ATP-sensitive inward rectifier potassium channel 12-like///potassium voltage-gated channel subfamily J member 18///potassium voltage-gated channel subfamily J member 12	Downregulated
621	211427_s_at	0.223	0.0002923	-17.0565	1.00237	-3.37086	KCNJ13	potassium voltage-gated channel subfamily J member 13	Downregulated
622	220126_at	0.246	0.0013115	-10.615	-0.03627	-3.37617	PRSS50	protease, serine 50	Downregulated
623	217600_at	0.313	0.0165871	-4.60185	-2.62003	-3.3867	SCUBE3	signal peptide, CUB domain and EGF like domain containing 3	Downregulated
624	219898_at	0.365	0.040402	-3.33057	-3.65039	-3.40388	GPR85	G protein-coupled receptor 85	Downregulated
625	211359_s_at	0.288	0.0048369	-6.96878	-1.26898	-3.40736	OPRM1	opioid receptor mu 1	Downregulated
626	206130_s_at	0.303	0.0105929	-5.36832	-2.11404	-3.41038	ASGR2	asialoglycoprotein receptor 2	Downregulated
627	217146_at	0.302	0.0089092	-5.69117	-1.92252	-3.43062	JRK	Jrk helix-turn-helix protein	Downregulated
628	220507_s_at	0.268	0.0023907	-8.75953	-0.57077	-3.45415	UPB1	beta-ureidopropionase 1	Downregulated
629	216605_s_at	0.302	0.0097036	-5.52987	-2.01673	-3.47122	CEACAM21	carcinoembryonic antigen related cell adhesion molecule 21	Downregulated
630	204222_s_at	0.223	0.0005879	-13.688	0.57455	-3.47248	GLIPR1	GLI pathogenesis related 1	Downregulated
631	222002_at	0.289	0.0050059	-6.89074	-1.30466	-3.47484	C7orf26	chromosome 7 open reading frame 26	Downregulated
632	211334_at	0.291	0.0071076	-6.13745	-1.67644	-3.48236	MRE11A	MRE11 homolog A, double strand break repair nuclease	Downregulated
633	203798_s_at	0.223	0.0002458	-18.0104	1.09344	-3.49984	VSNL1	visinin like 1	Downregulated
634	219302_s_at	0.244	0.0010733	-11.3135	0.12792	-3.50356	CNTNAP2	contactin associated protein-like 2	Downregulated
635	216970_at	0.327	0.0249287	-3.98305	-3.08877	-3.53576	RGS7	regulator of G-protein signaling 7	Downregulated
636	209810_at	0.267	0.0023287	-8.83383	-0.54614	-3.55422	SFTPB	surfactant protein B	Downregulated
637	202404_s_at	0.359	0.0373269	-3.43214	-3.5581	-3.5571	COL1A2	collagen type I alpha 2 chain	Downregulated
638	206693_at	0.289	0.0049377	-6.92181	-1.29039	-3.56151	IL7	interleukin 7	Downregulated
639	215637_at	0.254	0.0016314	-9.90106	-0.22345	-3.56229	CEP41	centrosomal protein 41	Downregulated
640	218469_at	0.315	0.0176498	-4.50305	-2.69102	-3.59565	GREM1	gremlin 1, DAN family BMP antagonist	Downregulated
641	206643_at	0.318	0.0201421	-4.29839	-2.84261	-3.61845	HAL	histidine ammonia-lyase	Downregulated
642	205958_x_at	0.319	0.0215965	-4.19329	-2.92293	-3.62406	CSHL1	chorionic somatomammotropin hormone like 1	Downregulated
643	207850_at	0.271	0.0025415	-8.58869	-0.62857	-3.63742	CXCL3	C-X-C motif chemokine ligand 3	Downregulated
644	215680_at	0.327	0.0252088	-3.96701	-3.10172	-3.64012	KIAA1654	KIAA1654 protein	Downregulated
645	216085_at	0.271	0.0025128	-8.62014	-0.6178	-3.67411	OBSCN///DKFZP434C153	obscurin, cytoskeletal calmodulin and titin-interacting RhoGEF///DKFZP434C153 protein	Downregulated
646	214927_at	0.223	0.0005761	-13.7761	0.58838	-3.71985	ITGBL1	integrin subunit beta like 1	Downregulated
647	214038_at	0.286	0.004429	-7.17268	-1.17806	-3.72816	CCL8	C-C motif chemokine ligand 8	Downregulated
648	221557_s_at	0.265	0.0019344	-9.37595	-0.37527	-3.73997	LEF1	lymphoid enhancer binding factor 1	Downregulated
649	217123_x_at	0.324	0.0235999	-4.06236	-3.02538	-3.74068	PMCHL1	pro-melanin concentrating hormone like 1 (pseudogene)	Downregulated
650	203817_at	0.223	0.0006206	-13.4564	0.53737	-3.7777	GUCY1B3	guanylate cyclase 1 soluble subunit beta	Downregulated
651	33767_at	0.223	0.0001227	-22.3917	1.40209	-3.7825	NEFH	neurofilament heavy polypeptide	Downregulated
652	202388_at	0.244	0.0010972	-11.2347	0.11026	-3.7873	RGS2	regulator of G-protein signaling 2	Downregulated
653	213247_at	0.291	0.0072411	-6.09959	-1.69652	-3.80022	SVEP1	sushi, von Willebrand factor type A, EGF and pentraxin domain containing 1	Downregulated
654	217548_at	0.286	0.0040261	-7.39947	-1.08074	-3.80241	ARPIN	actin-related protein 2/3 complex inhibitor	Downregulated
655	216596_at	0.313	0.0169409	-4.56808	-2.64413	-3.81744	DKFZP434L187	uncharacterized LOC26082	Downregulated
656	218899_s_at	0.223	0.000486	-14.5349	0.7008	-3.93701	BAALC	brain and acute leukemia, cytoplasmic	Downregulated
657	216539_at	0.276	0.0027162	-8.40657	-0.69202	-3.97917	ATXN3L	ataxin 3 like	Downregulated
658	210121_at	0.223	0.0007212	-12.8327	0.431	-4.01104	B3GALT2	beta-1,3-galactosyltransferase 2	Downregulated
659	221330_at	0.286	0.0035366	-7.71822	-0.95034	-4.01172	CHRM2	cholinergic receptor muscarinic 2	Downregulated
660	220095_at	0.223	0.0003129	-16.6957	0.965	-4.04257	CNTLN	centlein	Downregulated
661	210382_at	0.223	0.0005753	-13.7823	0.58936	-4.12214	SCTR	secretin receptor	Downregulated
662	215800_at	0.252	0.0015321	-10.1018	-0.16869	-4.14913	DUOX1	dual oxidase 1	Downregulated
663	216794_at	0.303	0.010589	-5.36899	-2.11363	-4.17627	LOC100289518	immunoglobin superfamily member 21 pseudogene	Downregulated
664	214926_at	0.223	0.0001465	-21.1786	1.33132	-4.17683	SPTAN1	spectrin alpha, non-erythrocytic 1	Downregulated
665	206732_at	0.223	0.0007153	-12.8656	0.43685	-4.27699	SLITRK3	SLIT and NTRK like family member 3	Downregulated
666	209993_at	0.235	0.000971	-11.6791	0.20718	-4.30539	ABCB1	ATP binding cassette subfamily B member 1	Downregulated
667	220834_at	0.223	7.84e-05	-25.7583	1.55724	-4.47246	MS4A12	membrane spanning 4-domains A12	Downregulated
668	220328_at	0.286	0.0030274	-8.11709	-0.79697	-4.77191	PHC3	polyhomeotic homolog 3	Downregulated

## Sheet: Table S3.
	Supplementary Table 3. GO enrichment analysis of the OTGs : Biological Process
	No.	Category	Term	Count	%	PValue	Genes	List Total	Pop Hits	Pop Total	Fold Enrichment	Bonferroni	Benjamini	FDR
	1	GOTERM_BP_DIRECT	GO:0042472~inner ear morphogenesis	4	1.48699	0.0452307	TFAP2A, ABR, CHD7, FGFR2	258	52	16792	5.00656	1	1	0.997332
	2	GOTERM_BP_DIRECT	GO:0002486~antigen processing and presentation of endogenous peptide antigen via MHC class I via ER pathway, TAP-independent	2	0.743494	0.0452182	HLA-B, HLA-C	258	3	16792	43.3902	1	1	0.997332
	3	GOTERM_BP_DIRECT	GO:0071494~cellular response to UV-C	2	0.743494	0.0452182	MDM2, POLH	258	3	16792	43.3902	1	1	0.997332
	4	GOTERM_BP_DIRECT	GO:0051607~defense response to virus	7	2.60223	0.0416201	OAS1, OAS2, MX1, DDX60, IFIT1, LYST, RELA	258	165	16792	2.76119	1	1	0.997332
	5	GOTERM_BP_DIRECT	GO:0032496~response to lipopolysaccharide	7	2.60223	0.0405879	ABR, DUSP10, JUND, CITED1, FAS, S100A8, HSPD1	258	164	16792	2.77803	1	1	0.997332
	6	GOTERM_BP_DIRECT	GO:0006887~exocytosis	5	1.85874	0.0385048	ARFGEF1, CCL5, SCRN3, SEC22B, VAMP3	258	83	16792	3.9208	1	1	0.997332
	7	GOTERM_BP_DIRECT	GO:0006919~activation of cysteine-type endopeptidase activity involved in apoptotic process	5	1.85874	0.0385048	RET, IFI27, FAS, S100A8, HSPD1	258	83	16792	3.9208	1	1	0.997332
	8	GOTERM_BP_DIRECT	GO:0043410~positive regulation of MAPK cascade	5	1.85874	0.0356825	SOX2, GPER1, PSAP, FAS, FGFR2	258	81	16792	4.01761	1	1	0.997332
	9	GOTERM_BP_DIRECT	GO:0014066~regulation of phosphatidylinositol 3-kinase signaling	5	1.85874	0.0316817	KITLG, ERBB4, PTPN11, PIK3R1, FGFR2	258	78	16792	4.17213	1	1	0.997332
	10	GOTERM_BP_DIRECT	GO:0001755~neural crest cell migration	4	1.48699	0.0313701	RET, KITLG, ERBB4, SEMA3F	258	45	16792	5.78536	1	1	0.997332
	11	GOTERM_BP_DIRECT	GO:0006687~glycosphingolipid metabolic process	4	1.48699	0.0313701	UGCG, GM2A, SMPD1, PSAP	258	45	16792	5.78536	1	1	0.997332
	12	GOTERM_BP_DIRECT	GO:0031293~membrane protein intracellular domain proteolysis	3	1.11524	0.0303833	MBTPS1, MBTPS2, RELA	258	18	16792	10.8475	1	1	0.997332
	13	GOTERM_BP_DIRECT	GO:0048384~retinoic acid receptor signaling pathway	3	1.11524	0.0303833	RXRB, SP100, RARG	258	18	16792	10.8475	1	1	0.997332
	14	GOTERM_BP_DIRECT	GO:0038190~VEGF-activated neuropilin signaling pathway	2	0.743494	0.0303765	NRP1, VEGFA	258	2	16792	65.0853	1	1	0.997332
[truncated: 52 more rows]

## Sheet: Table S4.
	Supplementary Table 4. GO enrichment analysis of the OTGs : Cellular component
[truncated: 34 more rows]

[truncated: 2 more sheets: Table S5., Table S6. ]
